# Supplementary material for: Glucosylglycerol phosphorylase, a potential novel pathway of microbial glucosylglycerol catabolism
Source: Appl Microbiol Biotechnol. 2024 Feb 16;108(1):214. doi: 10.1007/s00253-024-13035-3 (PMC10873239; doi:10.1007/s00253-024-13035-3)
Supplement: Supplementary file 2 — Supplementary file2 (XLSX 36802 KB) [file 253_2024_13035_MOESM2_ESM.xlsx]

## Sheet: Sheet1
	M. adhaerens HP15_GGP	identity (%)	M. adhaerens HP15_GGPPS	identity (%)	Syn6803_GGHA	identity (%)	H. elongata_EctB	identity (%)	H. elongata_EctA	identity (%)	H. elongata_EctC	identity (%)	H. elongata_DoeA	identity (%)	H. elongata_DoeB	identity (%)	H. elongata_DoeD	identity (%)	E. coli_BetA	identity (%)	E. coli_BetB	identity (%)	E. halochloris_GSMT	identity (%)	E. halochloris_SDMT	identity (%)	Syn7002_GPGS	identity (%)	Syn7002_GPGP	identity (%)	Syn7002_GGAP	identity (%)	Syn6803_SPS	identity (%)	Syn6803_SPP	identity (%)	Syn6803_invertase	identity (%)
Marinobacer sp. UBA8671	HCW91985.1	77.083	HCW91986.1	73.565	/	/	HCW88759.1	55.422	HCW88758.1	45.732	HCW90856.1	41.353	/	/	/	/	/	/	HCW90085.1	41.308	HCW90704.1	36.345	/	/	HCW89686.1	30.682	HAC27584.1	41.209	HAC27583.1	33.579	/	/	/	/	/	/	/	/
Marinobacer sp. MAG-100	MBC7191628.1	77.708	MBC7191629.1	73.565	/	/	MBC7191556.1	55.422	MBC7191557.1	45.732	MBC7193777.1	41.353	/	/	/	/	/	/	MBC7191723.1	42.43	MBC7191501.1	36.152	/	/	MBC7192775.1	30.682	HAZ88857.1	46.522	HAZ88858.1	31.752	HAZ89250.1	56.941	/	/	/	/	/	/
M. zhanjiangensis KCTC 22280	WP_189571319.1	77.339	WP_189571321.1	73.684	/	/	WP_189571866.1	55.904	WP_189571868.1	46.951	WP_189572044.1	42.857	/	/	/	/	/	/	WP_189572638.1	54.851	WP_189572641.1	59.298	/	/	WP_189574007.1	36.364	WP_222209793.1	41.872	WP_222209791.1	32.971	WP_222209795.1	54.007	/	/	/	/	/	/
Marinobacter sp. AN1	WP_264994614.1	79.002	WP_264994615.1	73.797	/	/	WP_091851750.1	56.386	WP_091851753.1	46.951	WP_091850611.1	43.75	/	/	/	/	/	/	/	/	WP_264994242.1	39.545	/	/	/	/	/	/	/	/	/	/	/	/	/	/	/	/
M. bryozoorum DSM 15401	WP_248230016.1	78.378	WP_248230015.1	74.198	/	/	WP_248235020.1	56.867	WP_248235022.1	48.171	WP_248231814.1	43.75	/	/	/	/	/	/	/	/	WP_248231443.1	39.959	/	/	/	/	WP_022992716.1	41.626	WP_222179130.1	33.21	WP_114434280.1	50.947	/	/	/	/	/	/
M. segnicrescens CGMCC 1.6489	WP_091853020.1	79.002	WP_091853017.1	74.198	/	/	WP_091851750.1	56.386	WP_091851753.1	46.951	WP_091850611.1	43.75	/	/	/	/	/	/	/	/	WP_091848644.1	39.337	/	/	/	/	MBQ0815635.1	42.118	MBQ0815636.1	34.058	MBQ0815634.1	50.609	/	/	/	/	/	/
Marinobacter sp. ANT_B65	WP_096780852.1	90.417	WP_096780853.1	84.016	/	/	WP_096782734.1	57.421	WP_096782733.1	47.561	WP_014869413.1	46.429	/	/	/	/	/	/	WP_096781030.1	39.781	WP_096780535.1	39.623	/	/	/	/	/	/	/	/	/	/	/	/	/	/	/	/
Marinobacter sp. F3R11	WP_113815936.1	90.417	WP_113815935.1	84.28	/	/	WP_113814110.1	57.108	WP_113814111.1	48.78	WP_113814166.1	46.429	/	/	/	/	WP_113815896.1	37.352	WP_261977737.1	40.545	WP_113816242.1	39.623	/	/	WP_261977902.1	31.818	/	/	/	/	/	/	/	/	/	/	/	/
M. gelidimuriae BF04_CF-4	WP_228702983.1	89.908	WP_267283304.1	84.672	/	/	WP_018403324.1	31.863	WP_018404419.1	48.78	WP_018403276.1	42.857	/	/	/	/	/	/	WP_018403403.1	54.291	WP_018403402.1	59.298	/	/	/	/	WP_091817725.1	42.157	WP_091817722.1	34.686	WP_091817730.1	53.114	/	/	/	/	/	/
Marinobacter sp. F3R08	WP_215982461.1	92.083	WP_215982462.1	84.676	/	/	WP_215982279.1	56.627	WP_215982280.1	46.951	WP_008176749.1	42.105	/	/	/	/	/	/	WP_215982472.1	53.249	WP_215982471.1	60.996	/	/	WP_215982754.1	32.955	/	/	/	/	/	/	/	/	/	/	/	/
Marinobacter sp. BW6	WP_148608476.1	92.083	WP_148608477.1	84.941	/	/	WP_148608319.1	57.349	WP_014578976.1	46.341	WP_041339823.1	42.188	/	/	/	/	/	/	WP_148608486.1	54.713	WP_148608485.1	60.331	/	/	WP_148609161.1	32.061	WP_036206058.1	42.118	/	/	WP_036206058.1	47.772	/	/	/	/	/	/
Marinobacter sp. F4218	WP_219867401.1	92.5	WP_219867400.1	85.865	/	/	WP_219867606.1	57.108	WP_219867605.1	46.951	WP_058092911.1	42.969	/	/	/	/	/	/	WP_219867379.1	54.898	WP_219867380.1	59.504	/	/	WP_219867058.1	30.682	/	/	/	/	/	/	/	/	/	/	/	/
Marinobacter sp. F4206	WP_219476106.1	91.667	WP_219476105.1	86.129	/	/	WP_219476382.1	56.627	WP_219476380.1	46.386	WP_058092911.1	42.969	/	/	/	/	WP_219478069.1	40.047	WP_219476080.1	53.789	WP_219476082.1	60.124	/	/	/	/	/	/	/	/	/	/	/	/	/	/	/	/
M. oulmenensis DSM 22359	WP_183699814.1	88.842	WP_183699816.1	86.658	/	/	WP_183701801.1	56.867	WP_183701804.1	47.561	WP_183704207.1	42.969	/	/	/	/	/	/	WP_183703505.1	53.235	WP_183703509.1	59.129	/	/	WP_183704842.1	30	PTB92668.1	42.647	PTB92669.1	31.387	PTB92667.1	54.511	PTB93705.1	30.137	/	/	/	/
M. nitratireducens AK21	WP_036131496.1	90.833	WP_036131493.1	87.186	/	/	WP_036133626.1	56.867	WP_036133623.1	47.879	WP_036133452.1	42.857	/	/	/	/	/	/	WP_036127645.1	54.713	WP_036127648.1	60.537	/	/	WP_036132685.1	31.818	WP_230715378.1	41.422	WP_230715376.1	33.579	WP_230715380.1	53.739	/	/	/	/	/	/
Marinobacer sp. CBIW17	MCL1486540.1	94.634	MCL1486541.1	87.736	/	/	MCL1487535.1	32.763	MCL1487852.1	48.171	/	/	/	/	/	/	/	/	MCL1488792.1	37.383	MCL1486839.1	40.657	/	/	/	/	WP_183705902.1	41.133	WP_183705900.1	32.841	WP_183705904.1	52.85	/	/	/	/	/	/
M. salinus Hb8	WP_070968055.1	91.458	WP_070968053.1	88.111	/	/	WP_070971635.1	57.108	WP_070971638.1	46.951	WP_058092911.1	42.969	/	/	/	/	WP_070967547.1	33.178	WP_070972240.1	55.268	WP_070972236.1	59.917	/	/	/	/	WP_058341021.1	41.176	WP_058341020.1	31.387	WP_058341022.1	54.784	/	/	/	/	/	/
M. koreensis DSM 17924	WP_248156405.1	91.667	WP_248156397.1	88.111	/	/	WP_248158476.1	57.108	WP_248158473.1	47.561	WP_008940138.1	42.969	/	/	/	/	/	/	WP_248154178.1	40.876	WP_248155531.1	38.525	/	/	WP_248155667.1	31.818	WP_213476768.1	42.402	WP_213476767.1	34.559	WP_213476769.1	51.826	WP_213476294.1	37.103	/	/	/	/
M. santoriniensis NKSG1	WP_008939957.1	89.792	WP_008939956.1	88.243	/	/	WP_008940247.1	56.867	WP_008940246.1	47.561	WP_008940138.1	42.969	/	/	/	/	/	/	WP_008939126.1	39.854	WP_008939527.1	38.525	/	/	WP_008939602.1	31.818	WP_209398271.1	41.912	WP_209398273.1	33.212	WP_209398269.1	54.887	/	/	/	/	/	/
M. salinexigens ZYF650	WP_149601076.1	90.397	WP_149601075.1	88.507	/	/	WP_149599824.1	56.145	WP_149599823.1	47.273	WP_149599773.1	42.105	/	/	/	/	WP_149598641.1	30.594	WP_149600555.1	42.164	WP_149598396.1	38.622	/	/	WP_149598302.1	32.432	MCG2580040.1	42.402	MCG2580041.1	33.333	MCG2580039.1	51.478	/	/	/	/	/	/
M. psychrophilus 20041	WP_048388334.1	92.292	WP_048388332.1	89.3	/	/	WP_048383424.1	32.108	WP_041635005.1	46.951	WP_048383526.1	42.857	/	/	WP_048388266.1	30.07	WP_048385018.1	30.947	WP_048387225.1	53.918	WP_048387226.1	59.091	/	/	/	/	WP_069184922.1	42.157	WP_069184923.1	33.577	WP_069184921.1	54.699	/	/	/	/	/	/
M. psychrophilus Lab_640_Crude_bin.19	WP_273253723.1	92.083	WP_273253725.1	89.564	/	/	WP_273253395.1	31.863	WP_041635005.1	46.951	WP_014869413.1	46.429	/	/	WP_273253786.1	30.07	/	/	WP_273251574.1	54.104	WP_273251575.1	59.298	/	/	/	/	HAU16927.1	42.25	HAU16926.1	32.117	HAU18067.1	54.699	/	/	/	/	/	/
M. psychrophilus Lab_640_Coassembly_bin.34	WP_273253723.1	92.083	WP_273253725.1	89.564	/	/	WP_273253395.1	31.863	WP_041635005.1	46.951	WP_014869413.1	46.429	/	/	WP_273253786.1	30.07	/	/	WP_273251574.1	54.104	WP_273251575.1	59.298	/	/	/	/	HBX40649.1	42.402	HBX40648.1	32.117	HBX40650.1	54.699	/	/	/	/	/	/
Marinobacter sp. BSs20148	WP_014873029.1	92.292	WP_014873028.1	89.564	/	/	WP_014869326.1	31.863	WP_041635005.1	46.951	WP_014869413.1	46.429	/	/	WP_014872979.1	30.07	/	/	WP_014872344.1	54.104	WP_014872345.1	59.298	/	/	/	/	/	/	/	/	/	/	/	/	/	/	/	/
Marinobacter sp. LV10MA510-1	WP_098420678.1	92.292	WP_098420679.1	89.828	/	/	WP_098420140.1	56.627	WP_098420142.1	48.78	WP_018403276.1	42.857	/	/	/	/	/	/	WP_098421279.1	53.918	WP_098421278.1	58.884	/	/	WP_098418930.1	31.818	/	/	/	/	/	/	/	/	/	/	/	/
Marinobacter sp. LV10R520-4	WP_098422616.1	92.708	WP_098422618.1	89.828	/	/	WP_098420140.1	56.627	WP_098422459.1	48.78	WP_018403276.1	42.857	/	/	/	/	/	/	WP_098421279.1	53.918	WP_098423189.1	59.091	/	/	WP_098424335.1	31.818	/	/	/	/	/	/	/	/	/	/	/	/
Marinobacter sp. ELB17	WP_007348154.1	91.667	WP_007348155.1	89.96	/	/	WP_007351865.1	31.127	WP_007349212.1	48.78	WP_007349312.1	46.429	/	/	WP_007348206.1	30.175	WP_007351363.1	30.892	WP_007349619.1	54.291	WP_007349618.1	58.678	/	/	/	/	/	/	/	/	/	/	/	/	/	/	/	/
M. caseinilyticus M3-13	WP_166264694.1	92.5	WP_166264693.1	90.092	/	/	WP_166268739.1	57.416	WP_166268738.1	47.561	WP_166268686.1	43.651	/	/	/	/	/	/	WP_166266722.1	49.816	WP_166266724.1	58.884	/	/	WP_166263391.1	31.25	WP_022992716.1	41.626	WP_222562396.1	33.21	WP_222562397.1	51.119	/	/	/	/	/	/
M. antarcticus CGMCC 1.10835	WP_072798895.1	93.333	WP_072798897.1	90.225	/	/	WP_072795134.1	58.313	WP_072795135.1	45.732	WP_072795218.1	46.429	/	/	/	/	/	/	WP_072796521.1	40.328	WP_072796088.1	38.445	/	/	WP_072795389.1	31.818	WP_014422019.1	41.626	WP_224850321.1	33.21	WP_114434280.1	50.947	/	/	/	/	/	/
M. sediminum GY8	WP_250830507.1	93.542	WP_250830506.1	90.885	/	/	WP_250832136.1	57.108	WP_250832135.1	47.561	WP_138439788.1	41.353	/	/	/	/	WP_250829431.1	30.886	WP_250831891.1	54.344	WP_250831892.1	59.504	/	/	WP_250830535.1	31.298	WP_136631757.1	42.157	WP_136631758.1	33.212	WP_136631756.1	54.699	/	/	/	/	/	/
M. goseongensis KCTC 12515	WP_248181864.1	95.625	WP_248181865.1	93.659	/	/	WP_248184573.1	57.108	WP_248184571.1	47.561	WP_248181760.1	42.857	/	/	/	/	/	/	WP_058091244.1	41.121	WP_248182658.1	39.623	/	/	WP_248181529.1	36.364	WP_092004376.1	41.379	WP_092004379.1	31.734	WP_092004372.1	51.979	/	/	/	/	/	/
M. halotolerans NBRC 110910	WP_150911236.1	96.458	WP_150911234.1	94.98	/	/	WP_150911842.1	31.358	WP_150911942.1	46.914	WP_150911893.1	41.732	/	/	/	/	WP_150910573.1	30.524	WP_150910732.1	50.271	WP_150910736.1	58.714	/	/	WP_150911163.1	30	MCW9010600.1	41.626	MCW9010601.1	33.21	MCW9010599.1	51.119	/	/	/	/	/	/
Marinobacer sp. es.042	WP_088556482.1	98.542	WP_088556483.1	97.49	/	/	WP_088558502.1	57.831	WP_014578976.1	46.341	WP_008176749.1	42.105	/	/	/	/	/	/	WP_088558656.1	55.784	WP_088558655.1	60.537	/	/	WP_088556476.1	32.824	WP_007349890.1	42.118	WP_007349891.1	33.333	WP_007349889.1	53.383	/	/	/	/	/	/
M. adhaerens UBA9380	HBC33822.1	99.792	HBC36934.1	98.496	/	/	HBC34334.1	57.831	HBC34335.1	46.341	HBC35599.1	42.105	/	/	/	/	/	/	HBC32847.1	55.147	HBC32848.1	64.638	/	/	/	/	WP_260036447.1	41.379	WP_260036448.1	32.13	WP_260036446.1	51.286	/	/	/	/	/	/
M. adhaerens UBA9193	/	/	HBI78855.1	98.507	/	/	HBI79990.1	31.204	/	/	/	/	/	/	/	/	/	/	HBI79089.1	38.626	HBI78009.1	39.832	/	/	/	/	WP_113863482.1	41.872	WP_113863481.1	33.579	WP_113863483.1	51.979	/	/	/	/	/	/
Marinobacer sp. N3D-Bin_6	MCW8868906.1	100	MCW8868905.1	98.547	/	/	MCW8867185.1	57.831	MCW8867186.1	46.341	MCW8867639.1	45.536	/	/	/	/	/	/	MCW8868835.1	39.437	MCW8867556.1	39.413	/	/	/	/	WP_014576613.1	42.157	WP_041645129.1	32.117	WP_014576614.1	54.699	/	/	WP_014578107.1	30.279	/	/
M. adhaerens UBA8974	HAP51844.1	99.167	HAP54099.1	98.636	/	/	HAP52725.1	57.831	HAP52726.1	47.287	/	/	/	/	/	/	/	/	HAP53257.1	54.104	HAP53256.1	60.95	/	/	/	/	WP_135802509.1	43.842	WP_135802510.1	31.365	WP_135802508.1	51.652	/	/	/	/	/	/
M. manganoxydans MnI7-9	WP_008172506.1	99.375	WP_008172505.1	98.679	/	/	WP_008176887.1	57.831	WP_008176886.1	46.341	WP_008176749.1	42.105	/	/	/	/	/	/	WP_008172628.1	55.453	WP_008172627.1	60.95	/	/	WP_008172521.1	33.588	HIO28952.1	42.118	HIO28951.1	30.657	HIO28953.1	51.826	/	/	/	/	/	/
M. adhaerens SW_4_16	MCK5864211.1	99.167	MCK5866747.1	99.023	/	/	MCK5863683.1	57.831	MCK5863682.1	46.341	MCK5863865.1	42.105	/	/	/	/	/	/	MCK5864160.1	53.965	MCK5866191.1	40.042	/	/	/	/	WP_123635082.1	40.625	WP_123635081.1	33.813	WP_123635083.1	52.677	/	/	/	/	/	/
Marinobacter sp. DSM 26671	WP_092033428.1	99.583	WP_092033425.1	99.075	/	/	WP_008176887.1	57.831	WP_008176886.1	46.341	WP_011784156.1	42.537	/	/	/	/	WP_092032003.1	30.385	WP_092030697.1	55.453	WP_092030695.1	60.744	/	/	WP_092034366.1	33.588	/	/	/	/	/	/	/	/	/	/	/	/
Marinobacer sp. 3-2	WP_108017751.1	99.167	WP_108017750.1	99.207	/	/	WP_108018156.1	58.072	WP_014578976.1	46.341	WP_008176749.1	42.105	/	/	/	/	/	/	WP_108018281.1	55.453	WP_108018280.1	60.744	/	/	/	/	WP_022989466.1	41.176	WP_273134885.1	31.022	WP_273134881.1	54.972	/	/	/	/	/	/
Marinobacter sp. CP1	WP_053112883.1	99.792	WP_053112882.1	99.207	/	/	WP_008176887.1	57.831	WP_014578976.1	46.341	WP_053115217.1	43.284	/	/	/	/	WP_053112939.1	30.159	WP_053112855.1	45.826	WP_053113331.1	60.331	/	/	WP_053112888.1	32.824	/	/	MAP32794.1	52.308	/	/	/	/	/	/	/	/
M. adhaerens UBA9400	/	/	HBF92295.1	99.241	/	/	/	/	/	/	/	/	/	/	HBF94395.1	31.293	/	/	HBF93546.1	56.41	HBF93547.1	63.876	/	/	/	/	WP_111494770.1	40.385	WP_111494768.1	31.673	WP_111494772.1	52.3	/	/	/	/	/	/
M. flavimaris KCTC 12185	WP_104270647.1	99.167	WP_104270646.1	99.339	/	/	WP_008176887.1	57.831	WP_014578976.1	46.341	WP_008176749.1	42.105	/	/	/	/	/	/	WP_104270950.1	55.147	WP_104270951.1	60.744	/	/	WP_104270654.1	30.357	WP_023011582.1	41.626	WP_023011581.1	32.472	WP_023011583.1	51.389	/	/	/	/	/	/
M. flavimaris LMG 23834	WP_104270647.1	99.167	WP_104270646.1	99.339	/	/	WP_008176887.1	57.831	WP_014578976.1	46.341	WP_008176749.1	42.105	/	/	/	/	/	/	WP_104270950.1	55.147	WP_104270951.1	60.744	/	/	WP_104270654.1	30.357	WP_022992716.1	41.626	WP_023008997.1	33.21	WP_023008996.1	51.038	/	/	/	/	/	/
M. adhaerens DP2N14-4	WP_219120596.1	99.583	WP_219120595.1	99.339	/	/	WP_008176887.1	57.831	WP_014578976.1	46.341	WP_008176749.1	42.105	/	/	/	/	/	/	WP_219121079.1	55.083	WP_219121080.1	60.95	/	/	WP_228743707.1	33.588	WP_004580709.1	40.64	WP_004580708.1	32.13	WP_004580710.1	52.308	WP_004581427.1	38.592	WP_004581427.1	30.738	/	/
Marinobacter sp. N2D-Bin_7	/	/	MCW9007068.1	99.366	/	/	MCW9006485.1	57.831	MCW9006484.1	46.341	MCW9008639.1	42.105	/	/	/	/	MCW9007393.1	30.159	MCW9008700.1	43.046	MCW9007673.1	60.537	/	/	/	/	/	/	/	/	/	/	PTB99328.1	31.25	/	/	/	/
M. adhaerens UBA8968	/	/	HAS75699.1	99.44	/	/	HAS76779.1	57.831	HAS76780.1	46.341	HAS76287.1	42.105	/	/	HAS75254.1	40.367	/	/	HAS76284.1	38.991	HAS77365.1	41.068	/	/	/	/	WP_022992716.1	41.626	WP_226595740.1	32.841	WP_226595741.1	50.775	/	/	/	/	/	/
M. adhaerens UBA8643	HCA11842.1	99.715	HCA11843.1	99.802	/	/	HCA10911.1	57.831	HCA10912.1	46.622	HCA12817.1	42.105	/	/	/	/	/	/	/	/	HCA10399.1	41.068	/	/	/	/	MBD3641800.1	41.379	MBD3641801.1	33.21	MBD3641799.1	54.409	/	/	/	/	/	/
M. adhaerens UBA9399	HAZ88772.1	99.526	HAZ88773.1	100	/	/	HAZ88310.1	31.204	/	/	/	/	/	/	/	/	/	/	HAZ88362.1	45.752	HAZ87985.1	40.042	/	/	/	/	MAH30546.1	40.887	MAH30545.1	32.234	MAH30547.1	49.914	/	/	/	/	/	/
M. adhaerens HP15	WP_014578108.1	100	WP_014578107.1	100	/	/	WP_014578977.1	57.831	WP_014578976.1	46.341	WP_008176749.1	42.105	/	/	/	/	/	/	WP_014578774.1	55.453	WP_014578775.1	60.95	/	/	WP_169702167.1	33.588	WP_111494770.1	40.385	WP_165855865.1	31.273	WP_165855864.1	51.959	/	/	/	/	/	/
M. adhaerens CS1	WP_014578108.1	100	WP_014578107.1	100	/	/	WP_014578977.1	57.831	WP_014578976.1	46.341	WP_008176749.1	42.105	/	/	/	/	/	/	WP_014578774.1	55.453	WP_014578775.1	60.95	/	/	WP_169702167.1	33.588	WP_131483265.1	40.625	WP_131483264.1	33.214	WP_131483266.1	51.795	/	/	/	/	/	/
M. adhaerens HP15-B	WP_014578108.1	100	WP_014578107.1	100	/	/	WP_014578977.1	57.831	WP_014578976.1	46.341	WP_008176749.1	42.105	/	/	/	/	/	/	WP_014578774.1	55.453	WP_014578775.1	60.95	/	/	WP_169702167.1	33.588	WP_123635082.1	40.625	WP_203143000.1	33.813	WP_203142999.1	52.85	/	/	/	/	/	/
Marinobacer sp. Arc7-DN-1	WP_117620047.1	30	/	/	/	/	WP_117618794.1	57.108	WP_117618795.1	47.561	WP_117620386.1	43.75	/	/	/	/	/	/	WP_117617937.1	39.488	WP_117618485.1	37.996	/	/	WP_117618576.1	31.818	KPP97875.1	42.611	KPP97876.1	32.353	KPP97874.1	54.614	/	/	/	/	/	/
M. arenosus CAU 1620	WP_218637280.1	30	/	/	/	/	WP_218636250.1	57.108	WP_218636249.1	46.951	WP_058092911.1	42.969	/	/	/	/	WP_218636680.1	39.198	WP_218636040.1	54.529	WP_218636041.1	59.298	/	/	WP_218635701.1	30.682	WP_219193837.1	41.626	WP_219193836.1	33.579	WP_219193838.1	51.119	/	/	/	/	/	/
M. daqiaonensis YCSA40	WP_092014669.1	30.233	/	/	/	/	WP_092012565.1	56.627	WP_092012562.1	50	/	/	/	/	/	/	/	/	WP_092011910.1	53.731	WP_092011907.1	60.95	/	/	WP_092015186.1	35.227	HCR45063.1	41.626	HCR45062.1	33.21	HCR45064.1	51.119	/	/	/	/	/	/
M. daqiaonensis CGMCC 1.9167	WP_092014669.1	30.233	/	/	/	/	WP_092012565.1	56.627	WP_092012562.1	50	/	/	/	/	/	/	/	/	WP_092011910.1	53.731	WP_092011907.1	60.95	/	/	WP_092015186.1	35.227	HCL38665.1	41.626	HCL38664.1	33.21	HCL38666.1	51.119	/	/	/	/	/	/
Marinobacer sp. N1M-Bin_6	MCW8977632.1	31.481	/	/	/	/	MCW8978050.1	57.831	MCW8978051.1	50.909	MCW8977502.1	42.105	/	/	/	/	/	/	MCW8979450.1	46.11	MCW8977518.1	34.839	/	/	/	/	HBC33615.1	42.402	HBC33614.1	31.752	HBC33616.1	54.315	/	/	HBC36934.1	30.435	/	/
Marinobacer sp. LV10R510-11A	/	/	/	/	/	/	WP_096278832.1	57.767	WP_096278834.1	45.732	WP_071266064.1	46.429	/	/	/	/	/	/	WP_096277558.1	50.368	WP_096277557.1	59.711	/	/	WP_096281742.1	32.955	HAP51660.1	43.956	HAP51659.1	31.752	HAP54067.1	54.699	/	/	HAP54099.1	30.085	/	/
M. nauticus UBA9049	/	/	/	/	/	/	HAC29325.1	57.349	HAC29326.1	48.78	HAC28866.1	42.857	/	/	/	/	/	/	HAC30489.1	42.407	HAC29148.1	61.017	/	/	HAC28962.1	34.848	HAS77637.1	42.402	HAS77638.1	32.117	HAS77636.1	54.511	/	/	HAS75698.1	30.159	/	/
Marinobacer sp. PBR18_bin50	/	/	/	/	/	/	MCH8497813.1	56.627	MCH8497812.1	51.899	MCH8497743.1	46.825	/	/	MCH8498420.1	30.464	/	/	MCH8498406.1	41.899	MCH8497443.1	38.509	/	/	MCH8499464.1	32.955	/	/	/	/	/	/	/	/	HBI78855.1	30.189	/	/
Marinobacer sp. NP-4(2019)	/	/	/	/	/	/	WP_127329380.1	57.349	WP_127329378.1	46.951	WP_127329184.1	41.732	/	/	/	/	WP_127332450.1	38.248	WP_127334205.1	54.044	WP_127334206.1	60.331	/	/	/	/	WP_014576613.1	42.157	WP_041645129.1	32.117	WP_014576614.1	54.699	/	/	WP_014578107.1	30.279	/	/
Marinobacer sp. MC3	/	/	/	/	/	/	WP_202346336.1	57.831	WP_099618130.1	47.561	WP_064229395.1	45.536	/	/	/	/	/	/	WP_202346210.1	54.228	WP_202346211.1	60.331	/	/	WP_202348140.1	31.818	WP_092031595.1	42.157	WP_092031592.1	31.387	WP_092031597.1	54.511	/	/	WP_092033425.1	30.279	/	/
Marinobacer sp. NORP151	/	/	/	/	/	/	PHQ72799.1	57.59	PHQ72800.1	47.561	/	/	/	/	/	/	/	/	PHQ72849.1	54.428	PHQ72850.1	58.859	/	/	PHQ75287.1	31.818	WP_014576613.1	42.157	WP_041645129.1	32.117	WP_014576614.1	54.699	/	/	WP_014578107.1	30.279	/	/
M. salarius AT3901	/	/	/	/	/	/	WP_041332825.1	57.831	WP_036201897.1	47.561	WP_036207743.1	42.188	/	/	/	/	/	/	WP_036211638.1	54.797	WP_199446785.1	59.267	/	/	WP_126811430.1	31.818	HBF93510.1	42.402	HBF92181.1	32.9	HBF93509.1	54.699	/	/	HBF92295.1	30.279	/	/
Marinobacer sp. es.048	/	/	/	/	/	/	WP_088826356.1	57.831	WP_088826357.1	47.561	WP_008176749.1	42.105	/	/	/	/	WP_088827131.1	30.787	WP_088827226.1	44.527	WP_088826200.1	41.478	/	/	WP_088827185.1	32.061	WP_219477749.1	41.912	WP_219477748.1	31.985	WP_219477750.1	53.672	/	/	WP_219476105.1	30.328	/	/
Marinobacer sp. HL-58	/	/	/	/	/	/	KPP96890.1	57.59	KPP96889.1	47.561	KPP96830.1	42.188	/	/	/	/	/	/	KPP96709.1	55.37	KPP96710.1	59.267	/	/	/	/	WP_219868246.1	41.912	WP_219868247.1	32.472	WP_219868245.1	54.237	/	/	WP_219867400.1	30.328	/	/
Marinobacer sp. CB1	/	/	/	/	/	/	MCL1480631.1	32.763	MCL1482084.1	48.171	/	/	/	/	/	/	MCL1480659.1	31.116	MCL1482367.1	54.291	MCL1482366.1	59.504	/	/	/	/	WP_091849621.1	40.695	WP_091849619.1	34.286	WP_091849623.1	56.121	/	/	WP_091853017.1	30.556	/	/
Marinobacer sp. CBIA	/	/	/	/	/	/	MCL1478940.1	32.763	/	/	MCL1476595.1	42.857	/	/	MCL1479343.1	30.42	/	/	MCL1479599.1	54.291	MCL1479598.1	59.504	/	/	/	/	WP_091849621.1	40.695	WP_091849619.1	34.286	WP_091849623.1	56.121	/	/	WP_264994615.1	30.556	/	/
Marinobacer sp. N2D-Bin_5	/	/	/	/	/	/	MCW9012127.1	57.881	MCW9009156.1	48.171	MCW9012053.1	45.536	/	/	MCW9009895.1	31.293	MCW9011171.1	30.137	MCW9009751.1	53.43	MCW9009750.1	59.917	/	/	MCW9009034.1	34.848	WP_053114825.1	42.402	WP_053114824.1	31.752	WP_053114826.1	54.699	/	/	WP_053112882.1	30.677	/	/
Marinobacer sp. NP96	/	/	/	/	/	/	MBP54982.1	57.59	MBP54983.1	47.561	MBP54076.1	41.406	/	/	/	/	/	/	MBP54133.1	54.428	MBP54134.1	58.859	/	/	MBP55258.1	32.283	MCW8867616.1	42.402	/	/	MCW8867615.1	54.545	/	/	MCW8868905.1	30.677	/	/
Marinobacer sp. C1S70	/	/	/	/	/	/	WP_014420132.1	57.59	WP_011783727.1	48.171	WP_022991806.1	42.857	/	/	/	/	/	/	WP_011787242.1	53.61	WP_022991381.1	59.917	/	/	/	/	/	/	/	/	/	/	/	/	WP_189571321.1	30.83	/	/
Marinobacer sp. MW3	/	/	/	/	/	/	WP_202346336.1	57.831	WP_099618130.1	47.561	WP_064229395.1	45.536	/	/	/	/	/	/	WP_202346210.1	54.228	WP_202346211.1	60.331	/	/	WP_202348140.1	31.818	HCA11388.1	42.086	/	/	HCA11387.1	54.699	/	/	HCA11844.1	30.83	/	/
Marinobacer sp. C7	/	/	/	/	/	/	WP_239038017.1	57.349	WP_091998752.1	46.951	WP_239037961.1	42.105	/	/	/	/	/	/	WP_239037768.1	53.604	WP_239037769.1	59.917	/	/	WP_239035912.1	32.955	MBC7193010.1	42.402	MBC7193011.1	33.571	MBC7193009.1	52.696	/	/	MBC7191629.1	30.894	/	/
Marinobacer sp. C18	/	/	/	/	/	/	WP_075196331.1	58.072	WP_075196332.1	47.561	WP_053115217.1	43.284	/	/	/	/	/	/	WP_075194616.1	54.613	WP_075194615.1	59.267	/	/	WP_075194241.1	31.818	HCW89927.1	42.402	HCW89926.1	33.571	HCW89928.1	53.043	/	/	HCW91986.1	30.894	/	/
Marinobacer sp. 640_Coassembly_bin.47	/	/	/	/	/	/	MBQ0815660.1	57.59	MBQ0815659.1	46.341	MBQ0813036.1	45.536	/	/	/	/	MBQ0815538.1	39.48	MBQ0814374.1	38.037	MBQ0815540.1	41.494	/	/	/	/	WP_150993963.1	42.365	/	/	WP_150994061.1	52.743	WP_150992980.1	36.427	WP_150992980.1	31.837	/	/
Marinobacer sp. 71-i	/	/	/	/	/	/	WP_275707994.1	57.108	WP_275707993.1	47.561	WP_275707639.1	42.52	/	/	/	/	/	/	WP_275707815.1	55.37	WP_275707813.1	59.063	/	/	/	/	WP_150993963.1	42.365	/	/	WP_150994061.1	52.743	WP_150992980.1	36.427	WP_150992980.1	31.837	/	/
M. adhaerens UBA10814	/	/	/	/	/	/	HBX41026.1	57.831	HBX41027.1	46.341	/	/	/	/	/	/	/	/	HBX41264.1	55.147	HBX41265.1	60.744	/	/	/	/	WP_148863964.1	40.288	WP_148863965.1	30.909	WP_148863963.1	50.94	WP_148863568.1	37.412	WP_148863568.1	33.607	/	/
Marinobacer sp. B9-2	/	/	/	/	/	/	PTB93062.1	61.94	PTB93063.1	46.951	PTB91498.1	42.857	/	/	/	/	PTB93968.1	30.562	PTB94900.1	37.57	PTB95247.1	41.478	/	/	/	/	WP_092014666.1	41.626	WP_092014663.1	33.21	WP_092014669.1	54.802	/	/	/	/	/	/
Marinobacer sp. Lab_640_Diesel_bin.10	/	/	/	/	/	/	MBQ0744952.1	57.59	MBQ0744951.1	46.341	MBQ0745314.1	45.536	/	/	/	/	MBQ0747247.1	39.48	MBQ0745888.1	38.037	MBQ0747249.1	41.494	/	/	/	/	WP_150909555.1	43.35	WP_150909556.1	32.963	WP_150909553.1	51.903	/	/	/	/	/	/
M. antarcticus HyVt-357	/	/	/	/	/	/	HEA51843.1	57.729	HEA51842.1	46.341	HEA51184.1	44.03	/	/	/	/	/	/	HEA51158.1	38.544	HEA52811.1	39.076	/	/	HEA53459.1	30.682	WP_219193837.1	41.626	WP_219193836.1	33.579	WP_219193838.1	51.119	/	/	/	/	/	/
M. changyiensis CLL7-20	/	/	/	/	/	/	WP_152205914.1	59.233	WP_152205913.1	48.171	WP_152205866.1	38.931	/	/	/	/	/	/	WP_152208071.1	38.869	WP_152205317.1	37.657	/	/	WP_152205391.1	31.818	WP_222534330.1	41.626	WP_222534331.1	33.21	WP_114434280.1	50.947	/	/	/	/	/	/
Marinobacter sp. 34-60-7	/	/	/	/	/	/	OZB15825.1	57.831	/	/	OZB19456.1	42.857	/	/	/	/	/	/	OZB15534.1	39.854	OZB05321.1	38.609	/	/	/	/	/	/	/	/	/	/	/	/	/	/	/	/
M. pelagius CGMCC 1.6775	/	/	/	/	/	/	WP_091998755.1	57.349	WP_091998752.1	46.951	WP_091998564.1	42.105	/	/	/	/	/	/	WP_092001479.1	39.927	WP_092004094.1	43.633	/	/	/	/	WP_135955824.1	42.157	WP_135955823.1	32.727	WP_135955825.1	54.237	/	/	/	/	/	/
M. maritimus CK47	/	/	/	/	/	/	WP_144778451.1	57.349	WP_144778450.1	46.951	WP_144778359.1	46.903	/	/	/	/	WP_144776988.1	39.48	WP_144775484.1	40.146	WP_144778580.1	40.452	/	/	WP_144777784.1	30	WP_151981807.1	42.118	WP_151981809.1	30.657	WP_151981805.1	51.478	/	/	/	/	/	/
M. profundi PWS21	/	/	/	/	/	/	WP_099614408.1	56.627	WP_099614407.1	47.561	WP_099614354.1	44.361	/	/	/	/	WP_099613993.1	30.822	WP_014422295.1	40.748	WP_099615602.1	38.622	/	/	/	/	WP_064227394.1	41.912	WP_230707535.1	32.847	WP_230707534.1	52.316	/	/	/	/	/	/
Marinobacer sp. P4B1	/	/	/	/	/	/	WP_022990504.1	56.867	WP_022990503.1	47.561	WP_022990468.1	44.361	/	/	/	/	/	/	WP_014422295.1	40.748	WP_058341837.1	38.155	/	/	WP_058341903.1	34.848	/	/	/	/	/	/	WP_178976338.1	32.979	/	/	/	/
Marinobacer sp. G11	/	/	/	/	/	/	WP_022990504.1	56.867	WP_232902691.1	47.561	WP_232902715.1	43.609	/	/	/	/	WP_023008555.1	30.137	WP_232902594.1	40.935	WP_269802644.1	42.729	/	/	/	/	WP_215983844.1	42.647	WP_215983843.1	34.545	WP_215983845.1	52.73	/	/	/	/	/	/
M. nauticus STW2	/	/	/	/	/	/	WP_072675767.1	56.867	WP_072675768.1	48.171	WP_008176749.1	42.105	/	/	/	/	/	/	WP_072678641.1	40.935	WP_072676261.1	37.945	WP_072676549.1	30.769	/	/	WP_104417061.1	40.441	WP_104417062.1	32.103	WP_104417060.1	53.217	/	/	/	/	/	/
Marinobacer sp. 1-4A	/	/	/	/	/	/	WP_200363486.1	57.108	WP_200363488.1	46.341	WP_200363616.1	46.429	/	/	/	/	/	/	WP_091642703.1	41.121	WP_200363223.1	40.123	/	/	/	/	WP_094626104.1	41.176	WP_094626103.1	31.387	WP_094626105.1	54.784	/	/	/	/	/	/
Marinobacer sp. S6332	/	/	/	/	/	/	WP_247113106.1	57.108	WP_247113107.1	46.341	WP_216006726.1	46.429	/	/	/	/	/	/	WP_091642703.1	41.121	WP_247116085.1	38.994	/	/	/	/	/	/	/	/	/	/	/	/	/	/	/	/
Marinobacer sp. SS21	/	/	/	/	/	/	WP_271977108.1	58.513	WP_271977107.1	49.39	WP_271976978.1	43.939	/	/	WP_271979629.1	30.824	/	/	WP_271977505.1	41.199	WP_271980296.1	38.285	/	/	WP_271979134.1	36.364	/	/	/	/	/	/	/	/	/	/	/	/
M. excellens HL-55	/	/	/	/	/	/	KPQ30652.1	56.145	KPQ30653.1	47.561	KPQ30705.1	42.969	/	/	/	/	/	/	KPQ28553.1	41.252	KPQ26904.1	40.123	/	/	KPQ29848.1	34.848	WP_022992716.1	41.626	WP_022992715.1	33.579	WP_022992717.1	50.775	/	/	/	/	/	/
Marinobacer sp. ES-1	/	/	/	/	/	/	WP_022990504.1	56.867	WP_022990503.1	47.561	WP_022990468.1	44.361	/	/	/	/	/	/	WP_011784147.1	41.308	WP_022988329.1	38.574	/	/	WP_022988401.1	34.848	WP_014870435.1	41.626	WP_273250495.1	33.333	WP_273250492.1	53.484	/	/	/	/	/	/
Marinobacer sp. 1-3A	/	/	/	/	/	/	WP_200201481.1	57.831	WP_200201482.1	45.732	WP_200201540.1	42.105	/	/	/	/	/	/	WP_200203517.1	41.45	WP_200203059.1	38.235	/	/	/	/	WP_152206406.1	42.611	WP_152206405.1	31.734	WP_152206407.1	52.174	/	/	/	/	/	/
M. lutaoensis KAZ22	/	/	/	/	/	/	WP_176281502.1	57.729	WP_176281503.1	49.398	WP_076723442.1	44.361	/	/	WP_076725802.1	30.325	/	/	WP_076724486.1	41.682	WP_176282647.1	41.273	/	/	/	/	WP_036206058.1	42.118	WP_199480304.1	30.657	WP_199480306.1	51.826	/	/	/	/	/	/
M. lutaoensis T5054	/	/	/	/	/	/	WP_076723384.1	57.729	WP_076723385.1	49.398	WP_076723442.1	44.361	/	/	WP_076725802.1	30.325	/	/	WP_076724486.1	41.682	WP_076725092.1	39.457	/	/	/	/	WP_036206058.1	42.118	WP_075195568.1	30.657	WP_085681336.1	51.826	/	/	/	/	/	/
M. vinifirmus UCB	/	/	/	/	/	/	WP_273131412.1	56.867	WP_022990503.1	47.561	WP_022990468.1	44.361	/	/	/	/	/	/	WP_273135279.1	42.351	WP_036202313.1	39.918	WP_273134093.1	31.25	WP_273133431.1	34.848	WP_022989466.1	41.176	WP_022989467.1	31.752	WP_022989465.1	54.478	WP_036219914.1	33.75	/	/	/	/
Marinobacer sp. HCUG1433-3	/	/	/	/	/	/	MBO6849506.1	57.108	MBO6849507.1	48.171	MBO6850595.1	42.857	/	/	/	/	/	/	MBO6849028.1	42.699	MBO6848929.1	37.578	/	/	MBO6850216.1	30.682	WP_014870435.1	41.626	WP_048384722.1	32.609	WP_048384723.1	53.672	/	/	/	/	/	/
M. aromaticivorans D15-8P	/	/	/	/	/	/	WP_100687485.1	58.072	WP_100687486.1	47.561	WP_100690133.1	44.03	/	/	/	/	/	/	WP_100688862.1	43.148	WP_100687388.1	41.564	/	/	/	/	WP_022992716.1	41.626	WP_222197162.1	33.21	WP_114434280.1	50.947	/	/	/	/	/	/
M. confluentis KCTC 42705	/	/	/	/	/	/	WP_135803774.1	31.796	WP_135803683.1	46.584	WP_135803728.1	41.406	/	/	WP_135804163.1	30.435	WP_135803038.1	30.752	WP_135803225.1	43.68	WP_135803257.1	37.996	/	/	WP_135803315.1	31.25	WP_222534330.1	41.626	WP_222534331.1	33.21	WP_114434280.1	50.947	/	/	/	/	/	/
M. confluentis HJM-18	/	/	/	/	/	/	WP_135803774.1	31.796	WP_135803683.1	46.584	WP_135803728.1	41.406	/	/	WP_135804163.1	30.435	WP_135803038.1	30.752	WP_135803225.1	43.68	WP_135803257.1	37.996	/	/	WP_135803315.1	31.25	WP_222534330.1	41.626	WP_222534331.1	33.21	WP_114434280.1	50.947	/	/	/	/	/	/
Marinobacer sp. AL4B	/	/	/	/	/	/	WP_133006860.1	56.867	WP_223134673.1	46.951	WP_133006901.1	43.609	/	/	/	/	/	/	WP_223133895.1	49.816	WP_223133894.1	59.917	/	/	WP_223133099.1	33.913	WP_275707203.1	41.872	WP_275707201.1	30.627	WP_275707205.1	54.426	/	/	/	/	/	/
Marinobacer sp. JH2	/	/	/	/	/	/	WP_133006860.1	56.867	WP_133006861.1	46.951	WP_133006901.1	43.609	/	/	/	/	/	/	WP_133006314.1	49.816	WP_133006313.1	60.331	/	/	WP_133004880.1	33.913	WP_250829625.1	42.647	WP_250829624.1	32.472	WP_250829626.1	54.802	/	/	/	/	/	/
M. litoralis CARE-V18	/	/	/	/	/	/	WP_199005446.1	57.108	WP_199005448.1	46.951	WP_114335060.1	43.609	/	/	/	/	WP_199006105.1	30	WP_199007586.1	50.184	WP_199007585.1	59.917	/	/	/	/	WP_127400838.1	41.872	WP_127400837.1	30.657	WP_199448450.1	52	/	/	/	/	/	/
M. fonticola CS412	/	/	/	/	/	/	WP_148861127.1	58.454	WP_148861128.1	47.561	WP_148861098.1	46.789	/	/	WP_148864669.1	30.686	/	/	WP_148864553.1	50.278	WP_148864554.1	59.336	/	/	WP_148864361.1	40.541	WP_199452259.1	41.379	WP_199452260.1	32.472	WP_199452258.1	50.947	/	/	/	/	/	/
Marinobacer sp. S0848L	/	/	/	/	/	/	WP_247063694.1	56.627	WP_247063693.1	46.951	WP_022990468.1	44.361	/	/	/	/	/	/	WP_247062982.1	50.368	WP_247062978.1	60.537	/	/	/	/	/	/	/	/	/	/	/	/	/	/	/	/
M. adhaerens KG14	/	/	/	/	/	/	WP_178975816.1	57.108	WP_178975817.1	48.75	WP_144821029.1	45.113	/	/	/	/	/	/	WP_257535460.1	50.368	WP_178976193.1	59.091	/	/	/	/	WP_206558126.1	41.294	WP_206558125.1	32.841	WP_206558127.1	51.119	/	/	/	/	/	/
Marinobacer sp. 640_Coassembly_bin.40	/	/	/	/	/	/	MBQ0833638.1	57.908	MBQ0833639.1	46.386	MBQ0833932.1	47.788	/	/	/	/	/	/	MBQ0834302.1	50.368	MBQ0834301.1	59.298	/	/	/	/	WP_206642649.1	41.809	WP_206642648.1	35.766	WP_206642650.1	54.614	WP_206642890.1	30.208	/	/	/	/
M. nanhaiticus D15-8W	/	/	/	/	/	/	WP_004579396.1	58.213	WP_004579395.1	46.951	WP_004581044.1	46.825	/	/	/	/	WP_040882673.1	41.509	WP_004581069.1	50.467	WP_004579820.1	59.504	/	/	WP_004580040.1	39.394	WP_248165840.1	41.626	WP_248165838.1	31.365	WP_248165849.1	52.778	/	/	/	/	/	/
M. salexigens HJR7	/	/	/	/	/	/	WP_100638969.1	57.349	WP_100638968.1	45.732	WP_100638906.1	46.429	/	/	/	/	/	/	WP_100640058.1	50.551	WP_100640057.1	60.537	/	/	/	/	WP_250090358.1	42.365	WP_250090360.1	31.618	WP_250090357.1	52	WP_250093487.1	36.022	/	/	/	/
M. litoralis Sw-45	/	/	/	/	/	/	WP_114335015.1	56.355	WP_114335016.1	48.171	WP_114335060.1	43.609	/	/	/	/	WP_114334377.1	30.227	WP_114332997.1	50.735	WP_114332998.1	60.744	/	/	WP_114334146.1	30.827	WP_036206058.1	42.118	WP_091644491.1	30.292	WP_228210827.1	51.826	/	/	/	/	/	/
Marinobacer sp. BGYM27	/	/	/	/	/	/	WP_260037165.1	57.59	WP_260037164.1	46.951	WP_260037224.1	49.55	/	/	/	/	WP_260036479.1	30.227	WP_260039070.1	50.735	WP_260039071.1	58.091	/	/	/	/	WP_092014666.1	41.626	WP_092014663.1	33.21	WP_092014669.1	54.802	/	/	/	/	/	/
Marinobacer sp. AC-23	/	/	/	/	/	/	WP_071267411.1	57.664	WP_071267413.1	45.181	WP_071266064.1	46.429	/	/	/	/	WP_254774217.1	31.25	WP_254774355.1	50.735	WP_071266101.1	58.471	/	/	/	/	WP_176282234.1	41.379	WP_076724337.1	32.472	WP_217904850.1	56.121	/	/	/	/	/	/
Marinobacter sp. DY40_1A1	/	/	/	/	/	/	WP_200370671.1	57.59	WP_200370672.1	45.122	WP_200201540.1	42.105	/	/	/	/	/	/	WP_200370177.1	50.919	WP_200370175.1	59.544	/	/	/	/	/	/	MAL32011.1	33.21	/	/	/	/	/	/	/	/
M. bohaiensis T17	/	/	/	/	/	/	WP_111497143.1	58.034	WP_111497142.1	48.171	WP_111497172.1	46.364	/	/	/	/	WP_111496268.1	39.503	WP_111495187.1	50.933	WP_111497044.1	59.917	/	/	WP_111498116.1	37.879	WP_022992716.1	41.626	WP_222197162.1	33.21	WP_114434280.1	50.947	/	/	/	/	/	/
Marinobacer sp. JSM 1782161	/	/	/	/	/	/	WP_165857296.1	58.034	WP_111497142.1	48.171	WP_165857279.1	46.364	/	/	/	/	WP_165855106.1	39.503	WP_165855703.1	50.933	WP_111497044.1	59.917	/	/	WP_111498116.1	37.879	/	/	/	/	/	/	MCL1487128.1	41.799	/	/	/	/
M. halodurans YJ-S3-2	/	/	/	/	/	/	WP_131482652.1	57.59	WP_131482653.1	46.386	WP_131483473.1	47.273	/	/	WP_242674398.1	30.357	WP_131481568.1	39.732	WP_131482065.1	51.02	WP_131482064.1	60.041	/	/	WP_131478974.1	39.394	WP_011786026.1	41.626	WP_011786027.1	33.21	WP_011786025.1	51.291	/	/	/	/	/	/
M. mangrovi CHFG3-1-5	/	/	/	/	/	/	WP_123633619.1	57.59	WP_123633618.1	47.561	WP_123633647.1	46.364	/	/	/	/	WP_203140929.1	40.22	WP_203142255.1	51.02	WP_203142254.1	59.544	/	/	WP_203142933.1	35.227	HIO99224.1	42.118	HIO99225.1	30.657	HIO99223.1	51.826	/	/	/	/	/	/
Marinobacter sp. R17	/	/	/	/	/	/	WP_123633619.1	57.59	WP_123633618.1	47.561	WP_123633647.1	46.364	/	/	/	/	WP_123634718.1	40.22	WP_123634640.1	51.02	WP_123634639.1	59.129	/	/	WP_123636370.1	35.227	/	/	/	/	/	/	/	/	/	/	/	/
M. salexigens D2M19	/	/	/	/	/	/	WP_216006666.1	57.421	WP_216006667.1	47.561	WP_216006726.1	46.429	/	/	/	/	/	/	WP_252738180.1	51.287	WP_216009633.1	59.298	/	/	/	/	WP_138440538.1	41.422	WP_138440539.1	32.103	WP_138440537.1	52.686	/	/	/	/	/	/
M. nauticus UBA8450	/	/	/	/	/	/	HCR45665.1	57.59	HCR45664.1	48.171	HCR46590.1	42.857	/	/	/	/	HCR46746.1	30.137	HCR45512.1	52.549	HCR45745.1	59.917	/	/	HCR47325.1	34.848	WP_104417061.1	40.441	WP_104417062.1	32.103	WP_104417060.1	53.217	/	/	/	/	/	/
Marinobacer sp. ARS1015	/	/	/	/	/	/	MAH30668.1	30.676	/	/	MAH32199.1	43.651	/	/	/	/	/	/	MAH31617.1	53.069	MAH32598.1	59.711	/	/	MAH31288.1	34.848	WP_218637281.1	41.912	WP_218637282.1	32.472	WP_218637280.1	52.522	/	/	/	/	/	/
M. nauticus UBA9613	/	/	/	/	/	/	HCP20847.1	32.432	HCP22165.1	48.171	HCP20547.1	53.571	/	/	/	/	/	/	HCP21183.1	53.116	HCP20712.1	59.909	/	/	HCP19981.1	34.848	WBU39976.1	41.422	WBU39977.1	32.841	WBU39975.1	53.217	/	/	/	/	/	/
M. salicampi ISL-40	/	/	/	/	/	/	WP_166253197.1	59.036	WP_166253194.1	47.531	WP_166253061.1	40.476	/	/	WP_242634372.1	31.023	/	/	WP_166256518.1	53.148	WP_166256515.1	58.452	/	/	WP_166257340.1	38.462	WP_263282959.1	41.604	WP_223793083.1	33.818	WP_223793085.1	54.049	WP_223793353.1	37.5	/	/	/	/
M. nauticus DP3N21-9	/	/	/	/	/	/	WP_014420132.1	57.59	WP_011783727.1	48.171	WP_011783659.1	45.536	/	/	/	/	/	/	WP_219194342.1	53.249	WP_219194341.1	59.544	/	/	WP_219194122.1	34.848	WP_036206058.1	42.118	WP_269399819.1	30.292	WP_269399818.1	51.652	/	/	/	/	/	/
M. nauticus DP3N21-6	/	/	/	/	/	/	WP_014420132.1	57.59	WP_011783727.1	48.171	WP_011783659.1	45.536	/	/	/	/	/	/	WP_219194342.1	53.249	WP_219194341.1	59.544	/	/	WP_219194122.1	34.848	WP_036206058.1	42.118	WP_091644491.1	30.292	WP_091644494.1	51.652	/	/	/	/	/	/
M. nauticus 114E_o	/	/	/	/	/	/	WP_014420132.1	57.59	WP_011783727.1	48.171	WP_022991806.1	42.857	/	/	/	/	WP_011786491.1	30.137	WP_113879351.1	53.43	WP_113879352.1	60.124	/	/	WP_113879182.1	34.848	WP_091992093.1	41.422	WP_091992092.1	33.333	WP_091992094.1	54.426	/	/	/	/	/	/
M. nauticus 114E	/	/	/	/	/	/	WP_014420132.1	57.59	WP_011783727.1	48.171	WP_022991806.1	42.857	/	/	/	/	WP_011786491.1	30.137	WP_113879351.1	53.43	WP_113879352.1	60.124	/	/	WP_113879182.1	34.848	WP_227175393.1	41.626	WP_227175392.1	30.996	WP_227175394.1	53.299	/	/	/	/	/	/
Marinobacer sp. EVN1	/	/	/	/	/	/	WP_031210270.1	56.49	WP_011783727.1	48.171	WP_023009408.1	43.2	/	/	/	/	WP_023008555.1	30.137	WP_023008746.1	53.43	WP_023008747.1	59.917	/	/	/	/	WP_014870435.1	41.626	WP_273250495.1	33.333	WP_273250492.1	53.484	/	/	/	/	/	/
M. nauticus NI9	/	/	/	/	/	/	WP_011783728.1	57.59	WP_011783727.1	48.171	WP_091703156.1	43.284	/	/	/	/	WP_011786491.1	30.137	WP_113879351.1	53.43	WP_113879352.1	60.124	/	/	/	/	WP_012138438.1	42.892	WP_012138440.1	32.967	WP_012138437.1	54.049	/	/	/	/	/	/
M. nauticus DP4N14-1	/	/	/	/	/	/	WP_014420132.1	57.59	WP_011783727.1	48.171	WP_114434665.1	45.536	/	/	/	/	WP_011786491.1	30.137	WP_222198136.1	53.43	WP_011787243.1	59.917	/	/	WP_222198229.1	33.333	WP_127400838.1	41.872	WP_127400837.1	30.657	WP_127400839.1	51.826	/	/	/	/	/	/
M. nauticus DP4N14-4	/	/	/	/	/	/	WP_014420132.1	57.59	WP_011783727.1	48.171	WP_114434665.1	45.536	/	/	/	/	WP_011786491.1	30.137	WP_222198136.1	53.43	WP_011787243.1	59.917	/	/	WP_222198229.1	33.333	WP_036206058.1	42.118	WP_269399819.1	30.292	WP_273623022.1	51.826	/	/	/	/	/	/
Marinobacter sp. bablab_jr008	/	/	/	/	/	/	WP_014420132.1	57.59	WP_011783727.1	48.171	WP_114434665.1	45.536	/	/	/	/	WP_199452467.1	30.137	WP_199451934.1	53.43	WP_199451935.1	60.331	/	/	WP_023009563.1	34.848	/	/	/	/	/	/	MCL1480951.1	41.799	/	/	/	/
M. nauticus DP4N14-5	/	/	/	/	/	/	WP_014420132.1	57.59	WP_011783727.1	48.171	WP_222180486.1	42.857	/	/	/	/	/	/	WP_222179723.1	53.43	WP_011787243.1	59.917	/	/	WP_222179548.1	33.333	KXJ42618.1	42.118	KXJ42619.1	30.292	KXJ42617.1	51.652	/	/	/	/	/	/
Marinobacer sp. T13-3	/	/	/	/	/	/	KXS54266.1	56.968	KXS54265.1	48.667	KXS48370.1	48.454	/	/	/	/	KXS51291.1	31.873	KXS51448.1	53.512	KXS53635.1	59.336	KXS55467.1	31.25	/	/	/	/	/	/	/	/	/	/	/	/	/	/
M. persicus UTICA-S1B3	/	/	/	/	/	/	WP_104414906.1	56.479	WP_104414907.1	46.951	WP_104416280.1	44.03	/	/	/	/	/	/	WP_104415396.1	53.604	WP_104415395.1	59.751	/	/	/	/	WP_091700328.1	40.686	WP_091700330.1	32.491	WP_091700326.1	52.595	WP_091706039.1	32.258	/	/	/	/
M. persicus UTICA-S1B6	/	/	/	/	/	/	WP_104414906.1	56.479	WP_104414907.1	46.951	WP_104416280.1	44.03	/	/	/	/	/	/	WP_104415396.1	53.604	WP_104415395.1	59.751	/	/	/	/	WP_223133190.1	40.931	WP_223133189.1	30.258	WP_262492506.1	53.663	/	/	/	/	/	/
M. persicus UTICA-S1B9	/	/	/	/	/	/	WP_104414906.1	56.479	WP_104414907.1	46.951	WP_104416280.1	44.03	/	/	/	/	/	/	WP_104415396.1	53.604	WP_104415395.1	59.751	/	/	/	/	WP_094626104.1	41.176	WP_232903100.1	31.752	WP_232903099.1	54.664	/	/	/	/	/	/
Marinobacer sp. EN3	/	/	/	/	/	/	WP_023011981.1	56.867	WP_022990503.1	47.561	WP_022991806.1	42.857	/	/	/	/	WP_011786491.1	30.137	WP_011787242.1	53.61	WP_011787243.1	59.917	/	/	WP_023011281.1	34.848	WP_248160442.1	41.422	WP_248160443.1	30.258	WP_248160441.1	56.685	/	/	/	/	/	/
M. shengliensis DSM 50418	/	/	/	/	/	/	WP_014420132.1	57.59	WP_011783727.1	48.171	WP_022991806.1	42.857	/	/	/	/	WP_011786491.1	30.137	WP_011787242.1	53.61	WP_041655238.1	59.711	/	/	WP_014422757.1	34.848	MBO6874205.1	42.157	MBO6874204.1	32.847	MBO6874206.1	54.699	/	/	/	/	/	/
Marinobacer sp. CPC48	/	/	/	/	/	/	MAC21513.1	57.59	MAC22524.1	48.171	MAC24297.1	42.857	/	/	/	/	MAC24395.1	30.137	MAC21774.1	53.61	MAC24775.1	59.917	/	/	MAC23379.1	34.848	/	/	/	/	/	/	/	/	/	/	/	/
M. nauticus VT8	/	/	/	/	/	/	WP_011783728.1	57.59	WP_011783727.1	48.171	WP_011783989.1	44.531	/	/	/	/	WP_011786491.1	30.137	WP_011787242.1	53.61	WP_011787243.1	59.917	/	/	WP_011786892.1	34.848	WP_144779825.1	41.872	WP_144779827.1	32.609	WP_144779823.1	50.435	/	/	/	/	/	/
M. nauticus DSM 50418	/	/	/	/	/	/	WP_014420132.1	57.59	WP_011783727.1	48.171	WP_011783659.1	45.536	/	/	/	/	WP_121207406.1	30.137	WP_011787242.1	53.61	WP_113879352.1	60.124	/	/	WP_121207751.1	34.848	WP_036206058.1	42.118	WP_075195568.1	30.657	WP_036206061.1	51.826	/	/	/	/	/	/
M. salsuginis NBRC 109114	/	/	/	/	/	/	WP_136630431.1	57.831	WP_069182533.1	46.951	WP_092033729.1	41.406	/	/	/	/	/	/	WP_136630129.1	53.61	WP_136630128.1	60.124	/	/	WP_136631373.1	31.818	WP_069184922.1	42.157	WP_222466442.1	33.577	WP_222466443.1	54.699	/	/	/	/	/	/
M. nauticus UBA8738	/	/	/	/	/	/	HAX09759.1	57.59	HAX10740.1	46.078	HAX09510.1	42.537	/	/	/	/	/	/	HAX11316.1	53.61	HAX11315.1	59.917	/	/	HAX08746.1	34.848	MBE0487420.1	41.422	MBE0487419.1	33.948	MBE0487408.1	56.367	/	/	/	/	/	/
M. nauticus Bin03_096	/	/	/	/	/	/	MCS5562315.1	57.59	MCS5562316.1	47.561	MCS5562160.1	42.857	/	/	/	/	/	/	MCS5560803.1	53.61	MCS5560804.1	59.917	/	/	MCS5560520.1	34.848	WP_106671586.1	41.422	WP_106671587.1	34.686	WP_106671585.1	52	/	/	/	/	/	/
Marinobacer sp. EAC19	/	/	/	/	/	/	MAP32546.1	57.349	MAP32547.1	48.171	MAP32575.1	42.857	/	/	/	/	/	/	MAP31294.1	53.61	MAP31293.1	59.711	/	/	MAP31180.1	34.848	WP_036128119.1	41.912	WP_036128116.1	32.472	WP_036128122.1	54.426	/	/	/	/	/	/
M. nauticus DP2Y115-1	/	/	/	/	/	/	WP_014420132.1	57.59	WP_011783727.1	48.171	WP_224850686.1	42.857	/	/	/	/	/	/	WP_224850765.1	53.61	WP_224850764.1	59.917	/	/	WP_224850561.1	34.848	WP_072676877.1	40.931	WP_072676876.1	33.21	WP_072676878.1	53.391	/	/	/	/	/	/
M. nauticus DP8Y115-2	/	/	/	/	/	/	WP_014420132.1	57.59	WP_011783727.1	48.171	WP_022991806.1	42.857	/	/	/	/	/	/	WP_226611434.1	53.61	WP_226611433.1	59.711	/	/	/	/	WP_138435031.1	41.422	WP_138435033.1	33.579	WP_138435029.1	53.739	/	/	/	/	/	/
M. nauticus FXH-314	/	/	/	/	/	/	WP_014420132.1	57.59	WP_011783727.1	48.171	WP_022991806.1	42.857	/	/	/	/	/	/	WP_228224280.1	53.61	WP_011787243.1	59.917	/	/	WP_023009563.1	34.848	MBP55601.1	41.626	/	/	MBP55602.1	54.426	/	/	/	/	/	/
M. nauticus DP6N21-2	/	/	/	/	/	/	WP_222534201.1	57.59	WP_011783727.1	48.171	WP_022991806.1	42.857	/	/	/	/	/	/	WP_222534120.1	53.61	WP_113879352.1	60.124	/	/	WP_222534021.1	34.848	WP_036206058.1	42.118	WP_075195568.1	30.657	WP_126810389.1	51.304	/	/	/	/	/	/
M. nauticus DP6N14-10	/	/	/	/	/	/	WP_222534201.1	57.59	WP_011783727.1	48.171	WP_022991806.1	42.857	/	/	/	/	/	/	WP_222534120.1	53.61	WP_113879352.1	60.124	/	/	WP_222534021.1	34.848	WP_114614321.1	42.184	WP_114614322.1	32.841	WP_114614320.1	52.686	/	/	/	/	/	/
M. nauticus DP6N21-1	/	/	/	/	/	/	WP_222534201.1	57.59	WP_011783727.1	48.171	WP_022991806.1	42.857	/	/	/	/	/	/	WP_222534120.1	53.61	WP_113879352.1	60.124	/	/	WP_222534021.1	34.848	WP_127331551.1	42.892	WP_127331549.1	34.317	WP_127331553.1	50.957	/	/	/	/	/	/
M. nauticus NCT7M	/	/	/	/	/	/	WP_014420132.1	57.59	WP_153739748.1	48.78	WP_022991806.1	42.857	/	/	/	/	/	/	WP_153739665.1	53.61	WP_153739666.1	59.711	/	/	WP_023009563.1	34.848	HAX10909.1	41.626	HAX10908.1	32.472	HAX10910.1	49.688	/	/	/	/	/	/
M. adhaerens MES15	/	/	/	/	/	/	MTI99256.1	57.831	MTI99257.1	47.561	MTI99324.1	42.969	/	/	/	/	/	/	MTJ00816.1	53.61	MTJ00817.1	60.537	/	/	MTI97701.1	31.818	WP_206558126.1	41.294	WP_206558125.1	32.841	WP_206558127.1	51.119	/	/	/	/	/	/
M. nauticus VT8	/	/	/	/	/	/	WP_014420132.1	57.59	WP_011783727.1	48.171	WP_114434665.1	45.536	/	/	/	/	/	/	WP_114434934.1	53.61	WP_011787243.1	59.917	/	/	WP_114433790.1	33.333	KPQ28514.1	41.176	KPQ28513.1	34.686	KPQ28515.1	52.076	/	/	/	/	/	/
M. nauticus MN29-10	/	/	/	/	/	/	WP_014420132.1	57.59	WP_011783727.1	48.171	WP_114434665.1	45.536	/	/	/	/	/	/	WP_206854451.1	53.61	WP_011787243.1	59.917	/	/	WP_206853552.1	34.848	MCH8498496.1	41.191	MCH8498497.1	36.101	MCH8498495.1	52.159	/	/	/	/	/	/
Marinobacer sp. IN15	/	/	/	/	/	/	MAL32350.1	57.831	MAL32349.1	48.171	/	/	/	/	MAL33833.1	31.293	MAL34090.1	30.137	MAL33879.1	53.791	MAL33878.1	61.146	/	/	MAL32533.1	34.848	WP_072799418.1	41.872	WP_072799416.1	33.333	WP_072799420.1	51.337	/	/	/	/	/	/
M. nauticus DP1N28-11	/	/	/	/	/	/	WP_014420132.1	57.59	WP_222447470.1	48.171	WP_022991806.1	42.857	/	/	/	/	WP_011786491.1	30.137	WP_222447382.1	53.791	WP_222447383.1	59.711	/	/	WP_023009563.1	34.848	WP_106671586.1	41.422	WP_106671587.1	34.686	WP_106671585.1	52	/	/	/	/	/	/
M. nauticus DP5N14-1	/	/	/	/	/	/	WP_014420132.1	57.59	WP_011783727.1	48.171	WP_022991806.1	42.857	/	/	/	/	WP_011786491.1	30.137	WP_222447382.1	53.791	WP_222447383.1	59.711	/	/	WP_222562257.1	34.848	MAB53716.1	42.118	MAB53717.1	30.292	MAB53715.1	51.652	/	/	/	/	/	/
M. nauticus MN22-9	/	/	/	/	/	/	WP_226596839.1	57.831	WP_011783727.1	48.171	WP_022991806.1	42.857	/	/	/	/	WP_199452467.1	30.137	WP_226596177.1	53.791	WP_011787243.1	59.917	/	/	WP_224850561.1	34.848	MBE97271.1	41.626	/	/	MBE97272.1	54.426	MBE97157.1	32.632	/	/	/	/
M. salsuginis 5N-3	/	/	/	/	/	/	WP_136630431.1	57.831	WP_069182533.1	46.951	WP_069182478.1	46.729	/	/	/	/	/	/	WP_153634137.1	53.791	WP_153634138.1	60.537	/	/	WP_069182044.1	30.682	KXS52041.1	40.686	KXS52042.1	32.103	KXS50915.1	53.043	/	/	/	/	/	/
Marinobacer sp. HCUG1434-5	/	/	/	/	/	/	MBO6872119.1	57.831	MBO6872120.1	46.951	MBO6872186.1	46.729	/	/	/	/	/	/	MBO6872311.1	53.791	MBO6872310.1	60.537	/	/	MBO6872642.1	31.818	WP_014870435.1	41.626	WP_014870434.1	32.971	WP_014870436.1	53.672	/	/	/	/	/	/
M. salsuginis ECT2AJA-044	/	/	/	/	/	/	WP_136630431.1	57.831	WP_069182533.1	46.951	WP_069182478.1	46.729	/	/	/	/	/	/	WP_209399423.1	53.791	WP_209399422.1	60.331	/	/	WP_209399843.1	31.818	WP_153634462.1	42.157	WP_153634463.1	33.212	WP_153634461.1	54.699	/	/	/	/	/	/
Marinobacer sp. HCUG1438-7	/	/	/	/	/	/	MBO6810045.1	57.831	MBO6810044.1	46.951	MBO6809978.1	46.729	/	/	/	/	/	/	MBO6809853.1	53.791	MBO6809854.1	60.537	/	/	MBO6809523.1	31.818	/	/	/	/	/	/	WP_179888026.1	36.464	/	/	/	/
M. pelagius 114J	/	/	/	/	/	/	WP_113861959.1	57.59	WP_091998752.1	46.951	WP_091998564.1	42.105	/	/	/	/	/	/	WP_113861697.1	53.803	WP_113861698.1	60.331	/	/	WP_113861359.1	32.955	WP_099619000.1	41.912	WP_099619001.1	33.948	WP_099618999.1	54.426	WP_099616442.1	30.303	/	/	/	/
M. guineae M3B	/	/	/	/	/	/	WP_099618129.1	56.867	WP_099618130.1	47.561	WP_099618212.1	42.105	/	/	/	/	WP_099619126.1	31.532	WP_099618347.1	53.86	WP_099618346.1	60.331	/	/	WP_099618678.1	31.818	HCP20217.1	41.626	HCP20216.1	32.292	HCP20218.1	51.291	/	/	/	/	/	/
M. vulgaris F01	/	/	/	/	/	/	WP_114612208.1	31.45	WP_114612090.1	47.561	WP_114612157.1	42.063	/	/	/	/	/	/	WP_114612250.1	53.889	WP_114612249.1	59.674	/	/	WP_114611381.1	36.364	WP_199456492.1	41.176	WP_199456490.1	31.387	WP_199456494.1	54.597	/	/	/	/	/	/
M. salsuginis DP3N21-1	/	/	/	/	/	/	WP_136630431.1	57.831	WP_222465830.1	46.951	WP_069182478.1	46.729	/	/	/	/	/	/	WP_222465693.1	53.971	WP_222465694.1	60.124	/	/	WP_222465464.1	31.818	MTI98039.1	42.157	MTI98038.1	33.212	MTI98040.1	52.234	/	/	/	/	/	/
Marinobacer sp. ADLJBbin10	/	/	/	/	/	/	MCG2581700.1	57.108	MCG2581699.1	46.951	/	/	/	/	/	/	MCG2580807.1	39.953	MCG2579652.1	53.974	MCG2579651.1	60.537	/	/	/	/	WP_076724338.1	41.133	WP_076724337.1	32.472	WP_076724339.1	56.121	/	/	/	/	/	/
M. excellens LAMA 842	/	/	/	/	/	/	WP_061331308.1	56.867	WP_061331310.1	47.561	WP_008176749.1	42.105	/	/	/	/	/	/	WP_061332044.1	53.989	WP_061332046.1	60.331	WP_061333683.1	30.769	/	/	MAC24740.1	41.626	MAC24741.1	33.21	MAC24739.1	51.119	/	/	/	/	/	/
M. fuscus NH169-3	/	/	/	/	/	/	WP_106760986.1	57.108	WP_106760987.1	48.171	WP_106761046.1	47.321	/	/	/	/	/	/	WP_106761585.1	54.104	WP_106761584.1	60.331	/	/	WP_106764894.1	31.707	WP_251068364.1	42.338	WP_239039116.1	31.734	WP_239039114.1	53.861	/	/	/	/	/	/
M. adhaerens PBVC038	/	/	/	/	/	/	WP_069182534.1	58.072	WP_069182533.1	46.951	WP_069182478.1	46.729	/	/	/	/	/	/	WP_069182363.1	54.152	WP_069182364.1	60.744	/	/	WP_069182044.1	30.682	WP_029653262.1	41.133	WP_029653261.1	32.841	WP_029653263.1	50.775	/	/	/	/	/	/
M. halophilus CGMCC 1.12481	/	/	/	/	/	/	WP_106669885.1	55.422	WP_106669884.1	48.171	WP_106669828.1	42.857	/	/	/	/	WP_106670984.1	30	WP_106670378.1	54.159	WP_106670377.1	60.537	/	/	WP_106671318.1	34.848	WP_014422019.1	41.626	WP_041654842.1	32.472	WP_014422018.1	51.291	/	/	/	/	/	/
M. halophilus JCM 30472	/	/	/	/	/	/	WP_106669885.1	55.422	WP_106669884.1	48.171	WP_106669828.1	42.857	/	/	/	/	WP_106670984.1	30	WP_106670378.1	54.159	WP_106670377.1	60.537	/	/	WP_106671318.1	34.848	WP_092021256.1	42.647	WP_092021255.1	33.088	WP_092021257.1	54.34	WP_092025162.1	39	/	/	/	/
Marinobacer sp. Bin_10	/	/	/	/	/	/	MBD3640448.1	58.09	/	/	MBD3639391.1	46.847	/	/	/	/	MBD3641504.1	31.019	MBD3641655.1	54.159	MBD3641654.1	61.157	/	/	MBD3641168.1	34.375	/	/	/	/	MCW8977632.1	51.515	/	/	/	/	/	/
M. lipolyticus AESS41	/	/	/	/	/	/	WP_213477201.1	56.867	WP_213477200.1	48.171	WP_213477145.1	42.857	/	/	/	/	/	/	WP_213477010.1	54.159	WP_213477011.1	58.678	/	/	WP_213477410.1	39.394	WP_265092043.1	41.191	WP_200365672.1	30.657	WP_200365670.1	51.515	/	/	/	/	/	/
M. shengliensis subsp. alexandrii LZ-6	/	/	/	/	/	/	WP_061331308.1	56.867	WP_138437325.1	48.171	WP_008176749.1	42.105	/	/	/	/	/	/	WP_138436100.1	54.174	WP_138436101.1	59.917	/	/	/	/	WP_152438548.1	41.422	WP_152438549.1	34.686	WP_152438547.1	53.565	/	/	/	/	/	/
Marinobacer sp. SAT109	/	/	/	/	/	/	MBE94115.1	54.94	MBE94114.1	47.561	MBE94700.1	41.406	/	/	/	/	/	/	MBE95671.1	54.244	MBE95672.1	58.859	/	/	MBE94027.1	31.496	/	/	/	/	/	/	/	/	/	/	/	/
M. salarius NP-6	/	/	/	/	/	/	WP_075196331.1	58.072	WP_075196332.1	47.561	WP_007155480.1	41.406	/	/	/	/	/	/	WP_127401988.1	54.244	WP_127401989.1	59.47	/	/	WP_075194241.1	31.818	WP_202347385.1	41.912	WP_202347384.1	32.482	WP_202347386.1	54.887	/	/	/	/	/	/
Marinobacer sp. CBIW18	/	/	/	/	/	/	MCL1484193.1	32.763	MCL1484570.1	48.171	MCL1486374.1	41.353	/	/	MCL1486380.1	30.42	MCL1484884.1	31.116	MCL1485277.1	54.291	MCL1485278.1	59.504	/	/	/	/	WP_008937756.1	41.667	WP_008937755.1	30.258	WP_008937757.1	53.979	/	/	/	/	/	/
Marinobacer sp. M3C	/	/	/	/	/	/	WP_249008545.1	32.763	WP_249012494.1	47.561	WP_249007027.1	42.857	/	/	WP_249012667.1	30.42	/	/	WP_249013152.1	54.291	WP_249013151.1	59.504	/	/	/	/	WP_014576613.1	42.157	WP_108019177.1	32.117	WP_108019178.1	54.511	/	/	/	/	/	/
Marinobacer sp. M4C	/	/	/	/	/	/	WP_249008545.1	32.763	WP_249007113.1	48.171	WP_249007027.1	42.857	/	/	WP_249006698.1	30.42	/	/	WP_249005963.1	54.291	WP_249005964.1	59.504	/	/	/	/	WP_008170429.1	42.157	WP_008170433.1	33.577	WP_008170427.1	54.699	/	/	/	/	/	/
Marinobacer sp. M2C	/	/	/	/	/	/	WP_249008545.1	32.763	WP_249007113.1	48.171	WP_249007027.1	42.857	/	/	WP_249006698.1	30.42	/	/	WP_249005963.1	54.291	WP_249005964.1	59.504	/	/	/	/	WP_104270312.1	42.402	WP_104270311.1	32.117	WP_014576614.1	54.699	/	/	/	/	/	/
Marinobacer sp. M1C	/	/	/	/	/	/	WP_249008545.1	32.763	WP_249007113.1	48.171	WP_249007027.1	42.857	/	/	WP_249006698.1	30.42	/	/	WP_249005963.1	54.291	WP_249005964.1	59.504	/	/	/	/	WP_104270312.1	42.402	WP_104270311.1	32.117	WP_014576614.1	54.699	/	/	/	/	/	/
M. gudaonensis CGMCC 1.6294	/	/	/	/	/	/	WP_091989632.1	57.831	WP_091989629.1	48.78	WP_091989434.1	45.536	/	/	/	/	/	/	WP_091989100.1	54.291	WP_091989103.1	60.95	/	/	WP_091988179.1	37.879	WP_022992716.1	41.626	WP_121207049.1	33.579	WP_014422018.1	51.291	/	/	/	/	/	/
M. alexandrii LZ-8	/	/	/	/	/	/	WP_138439851.1	56.627	WP_138439850.1	46.951	WP_138439788.1	41.353	/	/	/	/	WP_138439706.1	36.726	WP_138438287.1	54.344	WP_138438286.1	60.331	/	/	WP_138438638.1	31.818	WP_022992716.1	41.626	WP_113880637.1	33.21	WP_113880638.1	51.291	/	/	/	/	/	/
Marinobacer sp. LQ44	/	/	/	/	/	/	WP_058092861.1	56.867	WP_058092862.1	48.171	WP_058092911.1	42.969	/	/	/	/	/	/	WP_058090850.1	54.36	WP_058090851.1	60.537	/	/	/	/	MCK5865561.1	42.157	MCK5865560.1	32.117	MCK5865562.1	54.699	/	/	/	/	/	/
Marinobacer sp. ATCH36	/	/	/	/	/	/	WP_250087050.1	56.627	WP_250087052.1	46.951	WP_036207743.1	42.188	/	/	/	/	/	/	WP_250087595.1	54.444	WP_250087592.1	58.859	/	/	WP_250090609.1	30.973	WP_117620046.1	42.157	WP_117620045.1	32.841	WP_117620047.1	55.179	/	/	/	/	/	/
Marinobacer sp. THAF197a	/	/	/	/	/	/	WP_152437025.1	56.627	WP_152437024.1	48.171	WP_152436973.1	41.353	/	/	/	/	/	/	WP_152439473.1	54.478	WP_152439474.1	60.331	WP_061333683.1	30.769	/	/	/	/	/	/	/	/	/	/	/	/	/	/
Marinobacter sp. THAF39	/	/	/	/	/	/	WP_152437025.1	56.627	WP_152437024.1	48.171	WP_152436973.1	41.353	/	/	/	/	/	/	WP_152439473.1	54.478	WP_152439474.1	60.331	WP_061333683.1	30.769	/	/	/	/	/	/	/	/	/	/	/	/	/	/
M. subterrani Soudan_18	/	/	/	/	/	/	WP_273206624.1	57.349	WP_048497306.1	46.951	WP_048497234.1	42.105	/	/	/	/	WP_048495645.1	31.982	WP_273209671.1	54.529	WP_273203825.1	40.461	/	/	WP_273208228.1	30.682	MBO6851443.1	42.892	MBO6851444.1	33.948	MBO6851442.1	51.404	/	/	/	/	/	/
M. alexandrii BC31-3-A1	/	/	/	/	/	/	WP_247844070.1	56.627	WP_138439850.1	46.951	WP_247844098.1	42.105	/	/	/	/	WP_247844152.1	36.726	WP_247845108.1	54.529	WP_247845107.1	60.331	/	/	WP_138438638.1	31.818	WP_022992716.1	41.626	WP_228223962.1	33.21	WP_228223963.1	50.775	/	/	/	/	/	/
M. lipolyticus SM19	/	/	/	/	/	/	WP_036191503.1	57.349	WP_012138282.1	45.732	WP_012138188.1	42.969	/	/	/	/	WP_051123110.1	38.462	WP_012138042.1	54.529	WP_012138043.1	59.917	/	/	/	/	WP_252738074.1	41.191	WP_216008424.1	30.714	WP_200365670.1	51.515	/	/	/	/	/	/
M. sediminum R65	/	/	/	/	/	/	WP_203299067.1	56.867	WP_203299068.1	46.951	WP_138439788.1	41.353	/	/	/	/	/	/	WP_203299273.1	54.529	WP_203299272.1	60.95	/	/	WP_203299531.1	30.682	WP_273204920.1	41.667	WP_273204921.1	33.577	WP_273204919.1	54.323	/	/	/	/	/	/
M. maroccanus N4	/	/	/	/	/	/	WP_104320923.1	57.59	WP_104320924.1	47.561	WP_064229395.1	45.536	/	/	/	/	/	/	WP_104321082.1	54.529	WP_104321081.1	60.331	/	/	WP_104322557.1	31.818	WP_151981807.1	42.118	WP_151981809.1	30.657	WP_151981805.1	51.478	/	/	/	/	/	/
Marinobacer sp. MAG-99	/	/	/	/	/	/	MBC7183143.1	58.354	MBC7182722.1	47.561	/	/	/	/	/	/	/	/	MBC7182906.1	54.529	MBC7182873.1	59.337	/	/	/	/	WP_219123279.1	41.667	WP_219123277.1	32.482	WP_219123281.1	54.682	/	/	/	/	/	/
M. alkaliphilus JY28	/	/	/	/	/	/	WBU41453.1	56.867	WBU41452.1	48.171	WBU41395.1	42.105	/	/	/	/	/	/	WBU41255.1	54.545	WBU41256.1	60.331	WBU40345.1	30.769	/	/	WP_022992716.1	41.626	WP_222449054.1	33.21	WP_222449055.1	51.119	/	/	/	/	/	/
M. shengliensis IOP_41	/	/	/	/	/	/	WP_061331308.1	56.867	WP_072675768.1	48.171	WP_011784156.1	42.537	/	/	/	/	/	/	WP_230715691.1	54.545	WP_230715687.1	59.917	WP_061333683.1	30.769	/	/	MBO6811769.1	42.157	MBO6811770.1	32.847	MBO6811768.1	54.699	/	/	/	/	/	/
M. salarius FXH-235	/	/	/	/	/	/	WP_085678081.1	58.072	WP_036201897.1	47.561	WP_007155480.1	41.406	/	/	/	/	/	/	WP_228210603.1	54.613	WP_199480537.1	59.47	/	/	WP_228210072.1	31.818	WP_048495510.1	41.667	WP_048495511.1	33.577	WP_048495509.1	54.699	/	/	/	/	/	/
M. adhaerens IOP_29	/	/	/	/	/	/	WP_230706084.1	57.349	WP_099618130.1	47.561	WP_091703156.1	43.284	/	/	/	/	/	/	WP_230705922.1	54.713	WP_230705923.1	60.331	/	/	WP_230705667.1	31.818	WP_222473146.1	41.626	WP_222473145.1	33.21	WP_222473147.1	51.119	/	/	/	/	/	/
M. persicus KCTC 23561	/	/	/	/	/	/	WP_091704841.1	56.627	WP_091704838.1	46.341	WP_091704756.1	43.609	/	/	/	/	/	/	WP_091706266.1	54.713	WP_091706264.1	60.166	/	/	/	/	WP_091700328.1	40.686	WP_091700330.1	32.491	WP_091700326.1	52.595	WP_091706039.1	32.258	/	/	/	/
M. persicus IBRC-M 10445	/	/	/	/	/	/	WP_091704841.1	56.627	WP_091704838.1	46.341	WP_091704756.1	43.609	/	/	/	/	/	/	WP_091706266.1	54.713	WP_091706264.1	60.166	/	/	/	/	MBC7184846.1	43.094	MBC7184732.1	38.971	MBC7183565.1	56.265	/	/	/	/	/	/
Marinobacer sp. EhN04	/	/	/	/	/	/	WP_064229325.1	57.349	WP_064229326.1	47.561	WP_064227443.1	44	/	/	/	/	/	/	WP_064229520.1	54.713	WP_064229519.1	60.124	/	/	WP_064229858.1	30.682	WP_070968591.1	41.912	WP_070968593.1	33.579	WP_070968588.1	53.861	/	/	/	/	/	/
Marinobacter sp. EhC06	/	/	/	/	/	/	WP_064229325.1	57.349	WP_064229326.1	47.561	WP_064227443.1	44	/	/	/	/	/	/	WP_064229520.1	54.713	WP_064229519.1	60.124	/	/	WP_064229858.1	30.682	/	/	/	/	/	/	/	/	/	/	/	/
M. subterrani JG233	/	/	/	/	/	/	WP_048497307.1	57.59	WP_048497306.1	46.951	WP_048497234.1	42.105	/	/	/	/	WP_048496111.1	30.137	WP_048496805.1	54.779	WP_048496806.1	60.331	/	/	WP_048496486.1	30.682	WP_007151818.1	41.626	WP_007151819.1	30.545	WP_007151817.1	51.478	/	/	/	/	/	/
M. salarius NP2017	/	/	/	/	/	/	WP_041332825.1	57.831	WP_036201897.1	47.561	WP_007155480.1	41.406	/	/	/	/	/	/	WP_036211638.1	54.797	WP_199480537.1	59.47	/	/	WP_136633286.1	30.682	WP_058092385.1	40.931	WP_058092386.1	33.948	WP_058092384.1	53.391	/	/	/	/	/	/
M. salarius SZUA-1347	/	/	/	/	/	/	HIP00813.1	57.831	HIP00812.1	47.561	HIO98150.1	41.406	/	/	/	/	/	/	HIO98819.1	54.797	HIO98820.1	59.47	/	/	HIO98977.1	30.682	WP_247844776.1	41.422	WP_247844775.1	32.721	WP_247844777.1	52.513	/	/	/	/	/	/
M. salarius SZUA-1276	/	/	/	/	/	/	HIO31029.1	57.831	HIO31028.1	47.561	HIO30481.1	41.406	/	/	/	/	/	/	HIO28348.1	54.797	HIO28349.1	59.47	/	/	HIO28405.1	30.682	WP_064227394.1	41.912	WP_064227393.1	32.117	WP_064227395.1	54.699	/	/	/	/	/	/
Marinobacer sp. DS40M6	/	/	/	/	/	/	WP_075196331.1	58.072	WP_075196332.1	47.561	WP_007155480.1	41.406	/	/	/	/	/	/	WP_036211638.1	54.797	WP_273622699.1	59.47	/	/	WP_075194241.1	31.818	WP_096783125.1	41.667	WP_096783126.1	34.058	WP_096783124.1	53.296	/	/	/	/	/	/
M. salarius SMR5	/	/	/	/	/	/	WP_085678081.1	58.072	WP_085678083.1	47.561	WP_007155480.1	41.406	/	/	/	/	/	/	WP_085678287.1	54.797	WP_085678284.1	59.267	/	/	WP_085678827.1	31.818	WP_202347385.1	41.912	WP_202347384.1	32.482	WP_202347386.1	54.887	/	/	/	/	/	/
Marinobacter sp. N1	/	/	/	/	/	/	WP_075196331.1	58.072	WP_075196332.1	47.561	WP_007155480.1	41.406	/	/	/	/	/	/	WP_036211638.1	54.797	WP_075194615.1	59.267	/	/	WP_075194241.1	31.818	/	/	/	/	/	/	/	/	/	/	/	/
Marinobacter sp. EC-HK377	/	/	/	/	/	/	WP_075196331.1	58.072	WP_075196332.1	47.561	WP_007155480.1	41.406	/	/	/	/	/	/	WP_036211638.1	54.797	WP_075194615.1	59.267	/	/	WP_075194241.1	31.818	/	/	/	/	/	/	/	/	/	/	/	/
Marinobacer sp. DS40M8	/	/	/	/	/	/	WP_136634155.1	58.68	WP_036201897.1	47.561	WP_007155480.1	41.406	/	/	/	/	/	/	WP_036211638.1	54.797	WP_075194290.1	38.205	/	/	WP_136633286.1	30.682	WP_113815287.1	41.626	/	/	WP_113815286.1	53.861	/	/	/	/	/	/
M. salarius G21626-S1	/	/	/	/	/	/	WP_075196331.1	58.072	WP_075196332.1	47.561	WP_036207743.1	42.188	/	/	/	/	/	/	WP_036211638.1	54.797	WP_269400244.1	59.267	/	/	WP_075194241.1	31.818	WP_064227394.1	41.912	WP_064227393.1	32.117	WP_064227395.1	54.699	/	/	/	/	/	/
M. salarius HL2708#2	/	/	/	/	/	/	WP_041332825.1	57.831	WP_075196332.1	47.561	WP_011784156.1	42.537	/	/	/	/	/	/	WP_036211638.1	54.797	WP_126810947.1	59.267	/	/	WP_126811430.1	31.818	WP_088828844.1	41.422	WP_088828845.1	32.482	WP_088828843.1	52.062	/	/	/	/	/	/
M. salarius DSW18	/	/	/	/	/	/	WP_041332825.1	57.831	WP_036201897.1	47.561	WP_213480006.1	43.75	/	/	/	/	/	/	WP_036211638.1	54.797	WP_199480537.1	59.47	/	/	WP_041332539.1	31.818	WP_104323459.1	41.667	WP_104323458.1	32.482	WP_104323460.1	54.511	WP_104321499.1	32.653	/	/	/	/
M. shengliensis SL013A34A2	/	/	/	/	/	/	WP_061331308.1	56.867	WP_106694223.1	48.78	WP_008176749.1	42.105	/	/	/	/	/	/	WP_106693246.1	54.917	WP_106693245.1	60.331	/	/	/	/	MBQ0747800.1	42.118	MBQ0747799.1	34.058	MBQ0747801.1	50.609	/	/	/	/	/	/
M. algicola DG893	/	/	/	/	/	/	WP_007154857.1	57.831	WP_007154858.1	47.561	WP_007155480.1	41.406	/	/	/	/	/	/	WP_007153036.1	54.982	WP_007153035.1	59.063	/	/	WP_007154200.1	31.496	WP_022992716.1	41.626	WP_113880637.1	33.21	WP_113880638.1	51.291	/	/	/	/	/	/
M. salarius DSM 26291	/	/	/	/	/	/	WP_041332825.1	57.831	WP_036201897.1	47.561	WP_007155480.1	41.406	/	/	/	/	/	/	WP_091643993.1	55.351	WP_091643991.1	59.47	/	/	WP_041332539.1	31.818	WP_061333607.1	41.176	WP_061333608.1	32.841	WP_061333606.1	53.565	/	/	/	/	/	/
Marinobacer sp. Hex_13	/	/	/	/	/	/	KXJ45729.1	57.831	KXJ45730.1	47.561	KXJ45799.1	41.406	/	/	/	/	/	/	KXJ42279.1	55.351	KXJ42278.1	59.47	/	/	KXJ43168.1	31.818	WP_166264444.1	42.184	WP_166264446.1	30.797	WP_166264442.1	52.87	/	/	/	/	/	/
Marinobacer sp. CPC8	/	/	/	/	/	/	MAB53200.1	57.831	MAB53201.1	46.951	MAB50648.1	42.537	/	/	/	/	/	/	MAB51962.1	55.351	MAB51961.1	59.47	/	/	MAB53146.1	32.283	WP_149601471.1	41.809	WP_149601470.1	34.686	WP_149601472.1	52.568	/	/	/	/	/	/
M. panjinensis PJ-38	/	/	/	/	/	/	WP_137436650.1	57.349	WP_137436649.1	46.951	WP_137436577.1	42.857	/	/	/	/	WP_137436520.1	32.658	WP_137436459.1	55.37	WP_137436460.1	58.859	/	/	WP_137436106.1	36.364	MCW9008354.1	40.299	/	/	MCW9008353.1	54.511	/	/	/	/	/	/
Marinobacer sp. CA1	/	/	/	/	/	/	WP_228752826.1	59.804	WP_227172857.1	49.112	WP_227172964.1	43.651	/	/	WP_227173190.1	30.935	/	/	WP_227173113.1	55.453	WP_227173112.1	61.364	WP_227171314.1	33.613	/	/	WP_248236493.1	40.695	WP_248236494.1	34.058	WP_248236492.1	56.121	/	/	/	/	/	/
M. xestospongiae JCM 17469	/	/	/	/	/	/	WP_228752826.1	59.804	WP_248166582.1	49.704	WP_227172964.1	43.651	/	/	WP_248165454.1	30.935	/	/	WP_227173113.1	55.453	WP_248167882.1	61.364	WP_248164112.1	31.933	/	/	WP_199456492.1	41.176	WP_199456490.1	31.387	WP_199456494.1	54.597	/	/	/	/	/	/
M. orientalis W62	/	/	/	/	/	/	WP_135954259.1	58.034	WP_135954258.1	48.171	WP_135954196.1	42.52	/	/	WP_135954012.1	30.153	/	/	WP_135954055.1	55.556	WP_135954056.1	59.47	/	/	/	/	WP_106695136.1	41.422	WP_106695135.1	32.841	WP_106695137.1	53.565	/	/	/	/	/	/
M. denitrificans JB02H27	/	/	/	/	/	/	WP_150994866.1	57.108	WP_150994867.1	46.951	WP_041336241.1	42.537	/	/	/	/	/	/	WP_150991137.1	55.741	WP_150991139.1	59.267	/	/	WP_150990434.1	36.364	WP_011786026.1	41.626	WP_114434279.1	33.21	WP_114434280.1	50.947	/	/	/	/	/	/
Marinobacter sp. JB05H06	/	/	/	/	/	/	WP_150994866.1	57.108	WP_150994867.1	46.951	WP_041336241.1	42.537	/	/	/	/	/	/	WP_150991137.1	55.741	WP_150991139.1	59.267	/	/	WP_150990434.1	36.364	/	/	/	/	/	/	/	/	/	/	/	/
Marinobacer sp. F4216	/	/	/	/	/	/	WP_223795363.1	56.627	WP_223795195.1	48.78	WP_206644867.1	43.75	/	/	WP_223794943.1	42.424	WP_223794478.1	32	WP_223795025.1	55.823	WP_223795026.1	61.157	/	/	WP_223794688.1	30.682	WP_148607779.1	41.912	WP_148607780.1	32.727	WP_148607777.1	54.682	/	/	/	/	/	/
Marinobacer sp. LPB0319	/	/	/	/	/	/	WP_206644927.1	57.946	WP_206644926.1	47.561	WP_206644867.1	43.75	/	/	/	/	WP_206644222.1	32.634	WP_206644716.1	56.007	WP_206644717.1	61.157	/	/	WP_206644404.1	31.579	WP_014576613.1	42.157	WP_088557673.1	31.752	WP_088557672.1	54.699	/	/	/	/	/	/
M. adhaerens UBA8969	/	/	/	/	/	/	HAU18794.1	57.831	HAU18795.1	46.341	/	/	/	/	HAU17100.1	31.293	HAU18809.1	30	HAU18062.1	57.143	HAU18063.1	60.537	/	/	/	/	WP_135802509.1	43.842	WP_135802510.1	31.365	WP_135802508.1	51.652	/	/	/	/	/	/
M. piscensis Abdou3	/	/	/	/	/	/	WP_144821070.1	57.349	WP_144821069.1	48.148	WP_144821029.1	45.113	/	/	/	/	/	/	WP_017429343.1	73.913	WP_026106061.1	69.168	/	/	/	/	WP_133005015.1	41.176	WP_133005014.1	31.365	WP_133005016.1	52.257	/	/	/	/	/	/
Marinobacer sp. UBA9699	/	/	/	/	/	/	HBM48591.1	60.558	HBM48590.1	47.561	HBM48587.1	44.361	/	/	/	/	HBM48627.1	30.328	/	/	HBM49974.1	40.452	/	/	/	/	/	/	/	/	/	/	WP_144823748.1	31.461	/	/	/	/
Marinobacer sp. Z-F4-2	/	/	/	/	/	/	/	/	/	/	PTB98761.1	44	/	/	PTB98221.1	40.367	PTB98423.1	31.197	/	/	PTB99454.1	40.452	/	/	PTB99173.1	36.607	/	/	/	/	/	/	/	/	/	/	/	/
M. nauticus DP3N21-5	/	/	/	/	/	/	/	/	/	/	/	/	/	/	WP_222209724.1	30.466	WP_222205862.1	42	/	/	WP_222205828.1	41.545	/	/	/	/	WP_036206058.1	42.118	WP_091644491.1	30.292	WP_091644494.1	51.652	/	/	/	/	/	/
Marinobacer sp. Kmv20	/	/	/	/	/	/	MBE0486616.1	55.875	MBE0486615.1	48.171	MBE0485954.1	42.105	/	/	/	/	/	/	/	/	MBE0486668.1	38.205	/	/	MBE0487308.1	33.784	WP_248184862.1	42.892	WP_248184860.1	34.457	WP_248184864.1	51.652	/	/	/	/	/	/
M. similis A3d10	/	/	/	/	/	/	/	/	WP_041339896.1	46.951	WP_041339823.1	42.188	/	/	/	/	/	/	/	/	WP_041342135.1	60.744	/	/	WP_041340228.1	30.682	WP_152438548.1	41.422	WP_152438549.1	34.686	WP_152438547.1	53.565	/	/	/	/	/	/
Marinobacer sp. HyVt-322	/	/	/	/	/	/	HDZ37764.1	57.729	HDZ37765.1	51.064	HDZ37653.1	44.03	/	/	/	/	/	/	/	/	HDZ37016.1	39.076	/	/	/	/	/	/	/	/	/	/	WP_179888026.1	36.464	/	/	/	/
Marinobacter sp. bablab_jr003	/	/	/	/	/	/	WP_023011981.1	56.867	WP_022990503.1	47.561	WP_022990468.1	44.361	/	/	/	/	/	/	/	/	WP_199457862.1	39.712	/	/	/	/	/	/	/	/	/	/	/	/	/	/	/	/
Marinobacter sp. bablab_jr015	/	/	/	/	/	/	WP_023011981.1	56.867	WP_022990503.1	47.561	WP_022990468.1	44.361	/	/	/	/	/	/	/	/	WP_199457862.1	39.712	/	/	/	/	/	/	/	/	/	/	MCL1477617.1	36.414	/	/	/	/
M. vinifirmus FB1	/	/	/	/	/	/	WP_094624378.1	57.108	WP_022990503.1	47.561	WP_094624354.1	44.361	/	/	/	/	/	/	/	/	WP_036202313.1	39.918	/	/	WP_094625395.1	34.848	WP_166252204.1	43.35	/	/	WP_166252201.1	54.614	/	/	/	/	/	/
M. mobilis CGMCC 1.7059	/	/	/	/	/	/	WP_091816539.1	58.993	WP_091816542.1	49.39	WP_091812340.1	44.615	/	/	/	/	/	/	/	/	WP_091812916.1	40.246	/	/	WP_091811730.1	35.294	WP_203301667.1	41.912	WP_203301668.1	30.996	WP_203301666.1	52.422	/	/	/	/	/	/
Marinobacer sp. X15-166B	/	/	/	/	/	/	WP_070056979.1	56.724	WP_070056978.1	48.171	WP_070056944.1	46.094	/	/	/	/	/	/	/	/	WP_070057606.1	41.754	/	/	/	/	/	/	/	/	/	/	/	/	/	/	/	/
M. zhejiangensis CGMCC 1.7061	/	/	/	/	/	/	WP_092020537.1	60.049	WP_092020536.1	50	WP_092020451.1	46.154	/	/	/	/	/	/	/	/	WP_092022052.1	40.452	/	/	WP_092020021.1	40	WP_137437787.1	42.365	WP_137437786.1	31.365	WP_137437925.1	52.212	/	/	/	/	/	/
M. daepoensis TN21-5	/	/	/	/	/	/	WP_029654150.1	57.349	WP_206556593.1	46.951	WP_029654104.1	47.321	/	/	/	/	/	/	/	/	WP_029654815.1	38.831	WP_206557794.1	32.743	WP_206557558.1	34.848	WP_153741658.1	41.626	WP_153741659.1	33.21	WP_114434280.1	50.947	/	/	/	/	/	/
M. daepoensis TN21-8	/	/	/	/	/	/	WP_029654150.1	57.349	WP_206556593.1	46.951	WP_029654104.1	47.321	/	/	/	/	/	/	/	/	WP_029654815.1	38.831	WP_206557794.1	32.743	WP_206557558.1	34.848	WP_022992716.1	41.626	WP_114434279.1	33.21	WP_114434280.1	50.947	/	/	/	/	/	/
M. daepoensis DSM 16072	/	/	/	/	/	/	WP_029654150.1	57.349	WP_029654149.1	47.561	WP_029654104.1	47.321	/	/	/	/	/	/	/	/	WP_029655030.1	39.457	/	/	WP_029654720.1	34.848	WP_022992716.1	41.626	WP_226609055.1	33.21	WP_226609053.1	50.947	/	/	/	/	/	/
M. daepoensis SN27-4	/	/	/	/	/	/	WP_029654150.1	57.349	WP_029654149.1	47.561	WP_029654104.1	47.321	/	/	/	/	/	/	/	/	WP_222473507.1	39.248	/	/	WP_222473246.1	34.848	WP_022992716.1	41.626	WP_114434279.1	33.21	WP_114434280.1	50.947	/	/	/	/	/	/
M. nauticus UBA11662	/	/	/	/	/	/	HCL38849.1	32.432	/	/	/	/	/	/	/	/	/	/	/	/	HCL38564.1	58.656	/	/	HCL37267.1	34.848	WP_104417061.1	40.441	WP_104417062.1	32.103	WP_104417060.1	53.217	/	/	/	/	/	/
